# Supplementary material for: {4,6-Bis[(E)-1-methyl-2-(pyridin-2-yl­methyl­idene-κN)hydrazinyl-κN 2]pyrimidine-κN 1}dichloridocopper(II) methanol disolvate monohydrate
Source: Acta Crystallogr Sect E Struct Rep Online. 2011 Jul 9;67(Pt 8):m1073–4. doi: 10.1107/S1600536811025414 (PMC3212151; doi:10.1107/S1600536811025414)
Supplement: Supplementary file 1 [file e-67-m1073-sup1.cif]

##############################################################################
#                                                                            #
# This CIF contains the data in a paper accepted for publication in          #
# Acta Crystallographica Section E. It conforms to the requirements of       #
# Notes for Authors for Acta Crystallographica Section E, and has been       #
# peer reviewed under the auspices of the IUCr Commission on Journals.       #
#                                                                            #
# Full details of the Crystallographic Information File format               #
# are given in the paper "The Crystallographic Information File (CIF):       #
# a New Standard Archive File for Crystallography" by S. R. Hall, F. H.      #
# Allen and I. D. Brown [Acta Cryst. (1991), A47, 655-685].                  #
#                                                                            #
# The current version of the core CIF dictionary is obtainable from          #
# ftp://ftp.iucr.org/pub/cif_core.dic.                                       #
#                                                                            #
# Software is freely available for graphical display of the structure(s)     #
# in this CIF. For information consult the CIF software page                 #
# http://www.iucr.org/resources/cif/software.                                #
#                                                                            #
# This file may be used for bona fide research purposes within the           #
# scientific community so long as proper attribution is given to the journal # 
# article from which it was obtained.                                        #
#                                                                            #
##############################################################################
data_I
_audit_creation_method     SHELXL-97
_chemical_name_systematic
;
{4,6-Bis[(<i>E</i>)-1-methyl-2-(pyridin-2-ylmethylidene-\k<i>N</i>)hydrazinyl-
\k<i>N</i>^2^]pyrimidine-\k<i>N</i>^1^}dichloridocopper(II)
methanol disolvate monohydrate
;
_chemical_name_common     ?
_chemical_formula_moiety     'C18 H18 Cl2 Cu N8, 2(C H4 O), O'
_chemical_formula_sum     'C20 H26 Cl2 Cu N8 O3'
_chemical_formula_iupac     '[Cu Cl2 (C20 H18 N8)], 2C H4 O, H2 O'
_chemical_formula_weight     560.94
_chemical_melting_point     ?
_symmetry_cell_setting     triclinic
_symmetry_space_group_name_H-M     'P -1'
_symmetry_space_group_name_Hall     '-P 1'
loop_
    _symmetry_equiv_pos_as_xyz
    'x, y, z'
    '-x, -y, -z'
_cell_length_a     7.430(5)
_cell_length_b     11.627(8)
_cell_length_c     14.026(9)
_cell_angle_alpha     95.848(7)
_cell_angle_beta     93.477(13)
_cell_angle_gamma     92.920(9)
_cell_volume     1201.2(14)
_cell_formula_units_Z     2
_cell_measurement_reflns_used     4091
_cell_measurement_theta_min     1.4994
_cell_measurement_theta_max     31.2007
_cell_measurement_temperature     116(2)
_exptl_crystal_description     'block'
_exptl_crystal_colour     'green'
_exptl_crystal_size_max     0.3000
_exptl_crystal_size_mid     0.2500
_exptl_crystal_size_min     0.1000
_exptl_crystal_density_diffrn     1.551
_exptl_crystal_density_meas     ?
_exptl_crystal_density_method     'not measured'
_exptl_crystal_F_000     578
_exptl_absorpt_coefficient_mu     1.172
_exptl_absorpt_correction_type     multi-scan
_exptl_absorpt_process_details     '(CrystalClear; Rigaku, 2008)'
_exptl_absorpt_correction_T_min     0.7859
_exptl_absorpt_correction_T_max     1.0000
_exptl_special_details     ?
_diffrn_ambient_temperature     116(2)
_diffrn_radiation_type     MoK\a
_diffrn_radiation_wavelength     0.71075
_diffrn_radiation_source     'fine-focus sealed tube'
_diffrn_radiation_monochromator     graphite
_diffrn_measurement_device_type     'Rigaku Saturn724'
_diffrn_measurement_method     '\f and \w'
_diffrn_detector_area_resol_mean     28.5714
_diffrn_reflns_number     26094
_diffrn_reflns_av_R_equivalents     0.0910
_diffrn_reflns_av_sigmaI/netI     0.1429
_diffrn_reflns_theta_min     2.75
_diffrn_reflns_theta_max     31.00
_diffrn_reflns_theta_full     31.2007
_diffrn_measured_fraction_theta_max     0.919
_diffrn_measured_fraction_theta_full     0.990
_diffrn_reflns_limit_h_min     -10
_diffrn_reflns_limit_h_max     10
_diffrn_reflns_limit_k_min     -16
_diffrn_reflns_limit_k_max     16
_diffrn_reflns_limit_l_min     -20
_diffrn_reflns_limit_l_max     20
_diffrn_standards_number     6467
_diffrn_standards_interval_count     ?
_diffrn_standards_interval_time     ?
_diffrn_standards_decay_%     ?
_refine_special_details
;
Refinement of <i>F</i>^2^ against ALL reflections. The weighted <i>R</i>-factor
<i>wR</i> and goodness of fit <i>S</i> are based on <i>F</i>^2^, conventional
<i>R</i>-factors <i>R</i> are based on <i>F</i>, with <i>F</i> set to zero for
negative <i>F</i>^2^. The threshold expression of <i>F</i>^2^ >
2\s(<i>F</i>^2^) is used only for calculating <i>R</i>-factors(gt) <i>etc</i>.
and is not relevant to the choice of reflections for refinement.
<i>R</i>-factors based on <i>F</i>^2^ are statistically about twice as large
as those based on <i>F</i>, and <i>R</i>- factors based on ALL data will be
even larger.
;
_reflns_number_total     7050
_reflns_number_gt     4093
_reflns_threshold_expression     I>2\s(I)
_refine_ls_structure_factor_coef     Fsqd
_refine_ls_matrix_type     full
_refine_ls_R_factor_all     0.0785
_refine_ls_R_factor_gt     0.0469
_refine_ls_wR_factor_gt     0.0927
_refine_ls_wR_factor_ref     0.1040
_refine_ls_goodness_of_fit_ref     0.824
_refine_ls_restrained_S_all     0.824
_refine_ls_number_reflns     7050
_refine_ls_number_parameters     311
_refine_ls_number_restraints     0
_refine_ls_hydrogen_treatment     constr
_refine_ls_weighting_scheme     calc
_refine_ls_weighting_details
         'calc w=1/[\s^2^(Fo^2^)+(0.0252P)^2^+0.0000P] where P=(Fo^2^+2Fc^2^)/3'
_atom_sites_solution_hydrogens     geom
_atom_sites_solution_primary     direct
_atom_sites_solution_secondary     difmap
_refine_ls_shift/su_max     0.001
_refine_ls_shift/su_mean     0.000
_refine_diff_density_max     1.202
_refine_diff_density_min     -0.638
_refine_ls_extinction_method     none
_refine_ls_extinction_coef     ?
loop_
    _atom_type_symbol
    _atom_type_description
    _atom_type_scat_dispersion_real
    _atom_type_scat_dispersion_imag
    _atom_type_scat_source
    'C' 'C' 0.0033 0.0016
                         'International Tables Vol C Tables 4.2.6.8 and 6.1.1.4'
    'H' 'H' 0.0000 0.0000
                         'International Tables Vol C Tables 4.2.6.8 and 6.1.1.4'
    'Cl' 'Cl' 0.1484 0.1585
                         'International Tables Vol C Tables 4.2.6.8 and 6.1.1.4'
    'Cu' 'Cu' 0.3201 1.2651
                         'International Tables Vol C Tables 4.2.6.8 and 6.1.1.4'
    'N' 'N' 0.0061 0.0033
                         'International Tables Vol C Tables 4.2.6.8 and 6.1.1.4'
    'O' 'O' 0.0106 0.0060
                         'International Tables Vol C Tables 4.2.6.8 and 6.1.1.4'
_computing_data_collection     'CrystalClear (Rigaku, 2008)'
_computing_cell_refinement     'CrystalClear (Rigaku, 2008)'
_computing_data_reduction     'CrystalClear (Rigaku, 2008)'
_computing_structure_solution     'SHELXS97 (Sheldrick, 2008)'
_computing_structure_refinement     'SHELXL97 (Sheldrick, 2008)'
_computing_molecular_graphics
;
ORTEP-3 for Windows (Farrugia, 1997), DIAMOND (Brandenburg,
1998) and PLATON
(Spek, 2009)
;
_computing_publication_material     'SHELXL97 (Sheldrick, 2008)'
loop_
    _atom_site_type_symbol
    _atom_site_label
    _atom_site_fract_x
    _atom_site_fract_y
    _atom_site_fract_z
    _atom_site_U_iso_or_equiv
    _atom_site_adp_type
    _atom_site_calc_flag
    _atom_site_refinement_flags
    _atom_site_occupancy
    _atom_site_symmetry_multiplicity
    _atom_site_disorder_assembly
    _atom_site_disorder_group
    Cu Cu1 0.51669(5) 0.23008(3) 0.67322(2) 0.02337(11) Uani d . 1 1 . .
    Cl Cl1 0.60610(11) 0.40752(6) 0.74048(5) 0.03137(19) Uani d . 1 1 . .
    Cl Cl2 0.80299(10) 0.12043(6) 0.67078(5) 0.02719(17) Uani d . 1 1 . .
    N N8 -0.0738(3) -0.3088(2) 0.95926(17) 0.0257(6) Uani d . 1 1 . .
    N N7 0.1465(3) -0.1045(2) 0.99451(17) 0.0224(5) Uani d . 1 1 . .
    N N6 0.2460(3) -0.00054(19) 1.01525(16) 0.0212(5) Uani d . 1 1 . .
    N N5 0.4077(3) 0.15083(19) 0.95650(16) 0.0218(5) Uani d . 1 1 . .
    N N4 0.4243(3) 0.16279(19) 0.78868(16) 0.0212(5) Uani d . 1 1 . .
    N N1 0.5074(3) 0.2629(2) 0.53308(16) 0.0235(5) Uani d . 1 1 . .
    N N2 0.3547(3) 0.09759(19) 0.61299(16) 0.0210(5) Uani d . 1 1 . .
    N N3 0.2856(3) 0.02344(19) 0.67263(17) 0.0236(5) Uani d . 1 1 . .
    C C1 -0.0123(4) -0.2672(2) 1.0503(2) 0.0222(6) Uani d . 1 1 . .
    C C2 -0.1852(4) -0.4043(2) 0.9493(2) 0.0298(7) Uani d . 1 1 . .
    H H2 -0.2286 -0.4348 0.8862 0.036 Uiso calc R 1 1 . .
    C C3 -0.2412(4) -0.4615(3) 1.0258(2) 0.0306(7) Uani d . 1 1 . .
    H H3 -0.3217 -0.5284 1.0149 0.037 Uiso calc R 1 1 . .
    C C4 -0.1776(4) -0.4193(3) 1.1175(2) 0.0308(7) Uani d . 1 1 . .
    H H4 -0.2136 -0.4565 1.1711 0.037 Uiso calc R 1 1 . .
    C C5 -0.0597(4) -0.3212(2) 1.1308(2) 0.0264(7) Uani d . 1 1 . .
    H H5 -0.0122 -0.2915 1.1933 0.032 Uiso calc R 1 1 . .
    C C15 0.5832(4) 0.3533(3) 0.4945(2) 0.0284(7) Uani d . 1 1 . .
    H H15 0.6540 0.4107 0.5356 0.034 Uiso calc R 1 1 . .
    C C16 0.3030(4) 0.0512(2) 0.9371(2) 0.0205(6) Uani d . 1 1 . .
    C C17 0.2558(4) 0.0018(2) 0.84227(19) 0.0205(6) Uani d . 1 1 . .
    H H17 0.1839 -0.0686 0.8288 0.025 Uiso calc R 1 1 . .
    C C18 0.4602(4) 0.2000(2) 0.8816(2) 0.0224(6) Uani d . 1 1 . .
    H H18 0.5322 0.2704 0.8951 0.027 Uiso calc R 1 1 . .
    C C19 0.3201(4) 0.0616(2) 0.7704(2) 0.0211(6) Uani d . 1 1 . .
    C C20 0.2746(4) 0.0561(2) 1.11368(19) 0.0246(6) Uani d . 1 1 . .
    H H20A 0.3352 0.1328 1.1128 0.037 Uiso calc R 1 1 . .
    H H20B 0.3500 0.0091 1.1522 0.037 Uiso calc R 1 1 . .
    H H20C 0.1578 0.0644 1.1418 0.037 Uiso calc R 1 1 . .
    C C28 0.5623(4) 0.3661(3) 0.3978(2) 0.0312(7) Uani d . 1 1 . .
    H H28 0.6165 0.4318 0.3733 0.037 Uiso calc R 1 1 . .
    C C29 0.4617(4) 0.2825(3) 0.3368(2) 0.0321(7) Uani d . 1 1 . .
    H H29 0.4466 0.2899 0.2700 0.039 Uiso calc R 1 1 . .
    C C30 0.3827(4) 0.1872(3) 0.3747(2) 0.0299(7) Uani d . 1 1 . .
    H H30 0.3135 0.1282 0.3344 0.036 Uiso calc R 1 1 . .
    C C31 0.4081(4) 0.1808(3) 0.4734(2) 0.0252(7) Uani d . 1 1 . .
    C C32 0.3240(4) 0.0875(2) 0.5211(2) 0.0237(6) Uani d . 1 1 . .
    H H32 0.2526 0.0247 0.4869 0.028 Uiso calc R 1 1 . .
    C C33 0.1001(3) -0.1588(2) 1.0661(2) 0.0212(6) Uani d . 1 1 . .
    H H33 0.1396 -0.1281 1.1297 0.025 Uiso calc R 1 1 . .
    C C36 0.1671(4) -0.0758(2) 0.6330(2) 0.0250(6) Uani d . 1 1 . .
    H H36A 0.0583 -0.0487 0.6013 0.037 Uiso calc R 1 1 . .
    H H36B 0.1328 -0.1212 0.6849 0.037 Uiso calc R 1 1 . .
    H H36C 0.2304 -0.1243 0.5861 0.037 Uiso calc R 1 1 . .
    O O1 0.0092(3) 0.26564(19) 0.52994(16) 0.0421(6) Uani d . 1 1 . .
    H H1 -0.0750 0.2342 0.5572 0.063 Uiso d R 1 1 . .
    C C37 0.0780(4) 0.3696(3) 0.5842(3) 0.0458(9) Uani d . 1 1 . .
    H H37A -0.0173 0.4030 0.6217 0.069 Uiso calc R 1 1 . .
    H H37B 0.1195 0.4247 0.5407 0.069 Uiso calc R 1 1 . .
    H H37C 0.1794 0.3531 0.6277 0.069 Uiso calc R 1 1 . .
    O O3 -0.0217(4) 0.24581(19) 0.21711(17) 0.0615(8) Uani d . 1 1 . .
    H H3A 0.0257 0.2578 0.1659 0.092 Uiso d R 1 1 . .
    C C38 -0.0030(4) 0.3467(3) 0.2806(2) 0.0374(8) Uani d . 1 1 . .
    H H38A -0.0155 0.3271 0.3462 0.056 Uiso calc R 1 1 . .
    H H38B -0.0968 0.3988 0.2638 0.056 Uiso calc R 1 1 . .
    H H38C 0.1163 0.3850 0.2762 0.056 Uiso calc R 1 1 . .
    O O5 0.6024(5) 0.2970(3) 0.1203(2) 0.0990(11) Uani d . 1 1 . .
loop_
    _atom_site_aniso_label
    _atom_site_aniso_U_11
    _atom_site_aniso_U_22
    _atom_site_aniso_U_33
    _atom_site_aniso_U_12
    _atom_site_aniso_U_13
    _atom_site_aniso_U_23
    Cu1 0.0281(2) 0.0221(2) 0.01938(19) -0.00223(15) 0.00150(15) 0.00127(14)
    Cl1 0.0424(5) 0.0232(4) 0.0269(4) -0.0065(3) -0.0001(3) 0.0000(3)
    Cl2 0.0285(4) 0.0287(4) 0.0238(4) 0.0021(3) 0.0010(3) -0.0002(3)
    N8 0.0256(14) 0.0267(14) 0.0242(13) 0.0000(11) 0.0023(11) -0.0005(11)
    N7 0.0199(13) 0.0239(13) 0.0233(13) 0.0009(10) 0.0029(10) 0.0013(10)
    N6 0.0232(13) 0.0205(12) 0.0195(12) 0.0000(10) 0.0023(10) 0.0004(10)
    N5 0.0210(13) 0.0221(13) 0.0217(13) -0.0005(10) 0.0017(10) 0.0003(10)
    N4 0.0203(13) 0.0211(12) 0.0221(12) -0.0015(10) 0.0025(10) 0.0022(10)
    N1 0.0230(14) 0.0268(13) 0.0212(13) -0.0004(11) 0.0023(10) 0.0049(11)
    N2 0.0217(13) 0.0192(12) 0.0212(12) -0.0018(10) 0.0035(10) -0.0013(10)
    N3 0.0284(15) 0.0221(13) 0.0190(12) -0.0042(11) 0.0017(10) -0.0012(10)
    C1 0.0205(16) 0.0222(15) 0.0239(15) 0.0029(12) 0.0034(12) 0.0000(12)
    C2 0.0251(18) 0.0288(17) 0.0336(18) -0.0020(14) -0.0005(14) -0.0023(14)
    C3 0.0274(18) 0.0231(16) 0.041(2) -0.0029(13) 0.0035(15) 0.0037(14)
    C4 0.0292(18) 0.0286(17) 0.0364(19) -0.0004(14) 0.0059(14) 0.0110(15)
    C5 0.0236(17) 0.0302(17) 0.0252(16) 0.0008(13) 0.0005(13) 0.0032(13)
    C15 0.0281(18) 0.0277(17) 0.0289(17) -0.0002(13) 0.0033(14) 0.0002(14)
    C16 0.0185(15) 0.0218(14) 0.0212(14) 0.0030(12) 0.0022(12) 0.0008(12)
    C17 0.0172(15) 0.0222(14) 0.0215(15) -0.0027(11) 0.0010(11) 0.0009(12)
    C18 0.0205(16) 0.0185(14) 0.0264(15) -0.0025(12) -0.0007(12) -0.0031(12)
    C19 0.0201(15) 0.0223(15) 0.0204(14) 0.0032(12) 0.0004(12) -0.0016(12)
    C20 0.0304(17) 0.0228(15) 0.0199(15) -0.0025(13) 0.0017(12) 0.0006(12)
    C28 0.0331(19) 0.0321(18) 0.0295(17) 0.0005(14) 0.0053(14) 0.0082(14)
    C29 0.038(2) 0.0390(19) 0.0200(15) -0.0006(15) 0.0019(14) 0.0062(14)
    C30 0.0351(19) 0.0316(17) 0.0219(16) -0.0001(14) 0.0016(14) -0.0008(13)
    C31 0.0239(16) 0.0298(16) 0.0230(15) 0.0041(13) 0.0052(12) 0.0047(13)
    C32 0.0229(16) 0.0246(15) 0.0227(15) -0.0020(12) -0.0004(12) 0.0004(12)
    C33 0.0181(15) 0.0238(15) 0.0207(14) -0.0008(12) -0.0001(12) -0.0002(12)
    C36 0.0264(17) 0.0249(15) 0.0220(15) -0.0066(13) -0.0002(12) -0.0004(12)
    O1 0.0430(15) 0.0446(15) 0.0378(14) -0.0067(12) 0.0104(11) -0.0002(12)
    C37 0.038(2) 0.043(2) 0.054(2) -0.0052(17) -0.0018(18) 0.0018(19)
    O3 0.112(2) 0.0336(14) 0.0366(15) -0.0247(15) 0.0352(15) -0.0096(12)
    C38 0.043(2) 0.040(2) 0.0297(18) 0.0002(16) 0.0058(15) 0.0024(15)
    O5 0.115(3) 0.101(3) 0.079(3) -0.008(2) 0.018(2) -0.001(2)
_geom_special_details
;
All s.u.'s (except the s.u. in the dihedral angle between two l.s. planes) are
estimated using the full covariance matrix. The cell s.u.'s are taken into
account individually in the estimation of s.u.'s in distances, angles and
torsion angles; correlations between s.u.'s in cell parameters are only used
when they are defined by crystal symmetry. An approximate (isotropic)
treatment of cell s.u.'s is used for estimating s.u.'s involving l.s. planes.
;
loop_
    _geom_bond_atom_site_label_1
    _geom_bond_atom_site_label_2
    _geom_bond_site_symmetry_2
    _geom_bond_distance
    _geom_bond_publ_flag
    Cu1 Cl1 . 2.2306(15) yes
    Cu1 Cl2 . 2.5353(16) yes
    Cu1 N1 . 2.038(3) yes
    Cu1 N2 . 1.989(2) yes
    Cu1 N4 . 2.011(2) yes
    N8 C2 . 1.342(3) ?
    N8 C1 . 1.362(4) ?
    N7 C33 . 1.294(3) ?
    N7 N6 . 1.380(3) ?
    N6 C16 . 1.381(3) ?
    N6 C20 . 1.466(3) ?
    N5 C18 . 1.317(3) ?
    N5 C16 . 1.356(3) ?
    N4 C18 . 1.337(3) ?
    N4 C19 . 1.368(3) ?
    N1 C15 . 1.344(3) ?
    N1 C31 . 1.358(4) ?
    N2 C32 . 1.288(3) ?
    N2 N3 . 1.364(3) ?
    N3 C19 . 1.402(3) ?
    N3 C36 . 1.457(3) ?
    C1 C5 . 1.401(4) ?
    C1 C33 . 1.465(4) ?
    C2 C3 . 1.392(4) ?
    C2 H2 . 0.9500 ?
    C3 C4 . 1.377(4) ?
    C3 H3 . 0.9500 ?
    C4 C5 . 1.391(4) ?
    C4 H4 . 0.9500 ?
    C5 H5 . 0.9500 ?
    C15 C28 . 1.381(4) ?
    C15 H15 . 0.9500 ?
    C16 C17 . 1.410(4) ?
    C17 C19 . 1.377(4) ?
    C17 H17 . 0.9500 ?
    C18 H18 . 0.9500 ?
    C20 H20A . 0.9800 ?
    C20 H20B . 0.9800 ?
    C20 H20C . 0.9800 ?
    C28 C29 . 1.384(4) ?
    C28 H28 . 0.9500 ?
    C29 C30 . 1.395(4) ?
    C29 H29 . 0.9500 ?
    C30 C31 . 1.397(4) ?
    C30 H30 . 0.9500 ?
    C31 C32 . 1.464(4) ?
    C32 H32 . 0.9500 ?
    C33 H33 . 0.9500 ?
    C36 H36A . 0.9800 ?
    C36 H36B . 0.9800 ?
    C36 H36C . 0.9800 ?
    O1 C37 . 1.416(4) ?
    O1 H1 . 0.8400 ?
    C37 H37A . 0.9800 ?
    C37 H37B . 0.9800 ?
    C37 H37C . 0.9800 ?
    O3 C38 . 1.394(4) ?
    O3 H3A . 0.8399 ?
    C38 H38A . 0.9800 ?
    C38 H38B . 0.9800 ?
    C38 H38C . 0.9800 ?
loop_
    _geom_angle_atom_site_label_1
    _geom_angle_atom_site_label_2
    _geom_angle_atom_site_label_3
    _geom_angle_site_symmetry_1
    _geom_angle_site_symmetry_3
    _geom_angle
    _geom_angle_publ_flag
    N2 Cu1 N4 . . 78.01(10) ?
    N2 Cu1 N1 . . 79.32(10) ?
    N4 Cu1 N1 . . 155.14(9) ?
    N2 Cu1 Cl1 . . 159.91(7) ?
    N4 Cu1 Cl1 . . 99.43(8) ?
    N1 Cu1 Cl1 . . 98.34(8) ?
    N2 Cu1 Cl2 . . 95.54(8) ?
    N4 Cu1 Cl2 . . 95.41(7) ?
    N1 Cu1 Cl2 . . 96.80(7) ?
    Cl1 Cu1 Cl2 . . 104.54(5) ?
    C2 N8 C1 . . 116.9(3) ?
    C33 N7 N6 . . 117.5(2) ?
    C16 N6 N7 . . 115.9(2) ?
    C16 N6 C20 . . 122.2(2) ?
    N7 N6 C20 . . 121.7(2) ?
    C18 N5 C16 . . 116.1(2) ?
    C18 N4 C19 . . 115.4(2) ?
    C18 N4 Cu1 . . 128.5(2) ?
    C19 N4 Cu1 . . 115.97(18) ?
    C15 N1 C31 . . 118.0(3) ?
    C15 N1 Cu1 . . 128.7(2) ?
    C31 N1 Cu1 . . 113.24(18) ?
    C32 N2 N3 . . 124.9(2) ?
    C32 N2 Cu1 . . 118.0(2) ?
    N3 N2 Cu1 . . 117.15(17) ?
    N2 N3 C19 . . 113.7(2) ?
    N2 N3 C36 . . 119.9(2) ?
    C19 N3 C36 . . 125.9(2) ?
    N8 C1 C5 . . 122.4(3) ?
    N8 C1 C33 . . 119.3(3) ?
    C5 C1 C33 . . 118.2(3) ?
    N8 C2 C3 . . 124.0(3) ?
    N8 C2 H2 . . 118.0 ?
    C3 C2 H2 . . 118.0 ?
    C4 C3 C2 . . 118.7(3) ?
    C4 C3 H3 . . 120.7 ?
    C2 C3 H3 . . 120.7 ?
    C3 C4 C5 . . 119.1(3) ?
    C3 C4 H4 . . 120.5 ?
    C5 C4 H4 . . 120.5 ?
    C4 C5 C1 . . 118.9(3) ?
    C4 C5 H5 . . 120.5 ?
    C1 C5 H5 . . 120.5 ?
    N1 C15 C28 . . 122.7(3) ?
    N1 C15 H15 . . 118.7 ?
    C28 C15 H15 . . 118.7 ?
    N5 C16 N6 . . 116.5(2) ?
    N5 C16 C17 . . 122.1(2) ?
    N6 C16 C17 . . 121.4(3) ?
    C19 C17 C16 . . 116.0(3) ?
    C19 C17 H17 . . 122.0 ?
    C16 C17 H17 . . 122.0 ?
    N5 C18 N4 . . 127.7(3) ?
    N5 C18 H18 . . 116.1 ?
    N4 C18 H18 . . 116.1 ?
    N4 C19 C17 . . 122.7(3) ?
    N4 C19 N3 . . 114.5(2) ?
    C17 C19 N3 . . 122.8(3) ?
    N6 C20 H20A . . 109.5 ?
    N6 C20 H20B . . 109.5 ?
    H20A C20 H20B . . 109.5 ?
    N6 C20 H20C . . 109.5 ?
    H20A C20 H20C . . 109.5 ?
    H20B C20 H20C . . 109.5 ?
    C15 C28 C29 . . 119.4(3) ?
    C15 C28 H28 . . 120.3 ?
    C29 C28 H28 . . 120.3 ?
    C28 C29 C30 . . 119.2(3) ?
    C28 C29 H29 . . 120.4 ?
    C30 C29 H29 . . 120.4 ?
    C29 C30 C31 . . 118.1(3) ?
    C29 C30 H30 . . 120.9 ?
    C31 C30 H30 . . 120.9 ?
    N1 C31 C30 . . 122.6(3) ?
    N1 C31 C32 . . 114.9(3) ?
    C30 C31 C32 . . 122.5(3) ?
    N2 C32 C31 . . 114.5(3) ?
    N2 C32 H32 . . 122.8 ?
    C31 C32 H32 . . 122.8 ?
    N7 C33 C1 . . 120.9(3) ?
    N7 C33 H33 . . 119.6 ?
    C1 C33 H33 . . 119.6 ?
    N3 C36 H36A . . 109.5 ?
    N3 C36 H36B . . 109.5 ?
    H36A C36 H36B . . 109.5 ?
    N3 C36 H36C . . 109.5 ?
    H36A C36 H36C . . 109.5 ?
    H36B C36 H36C . . 109.5 ?
    C37 O1 H1 . . 110.9 ?
    O1 C37 H37A . . 109.5 ?
    O1 C37 H37B . . 109.5 ?
    H37A C37 H37B . . 109.5 ?
    O1 C37 H37C . . 109.5 ?
    H37A C37 H37C . . 109.5 ?
    H37B C37 H37C . . 109.5 ?
    C38 O3 H3A . . 109.4 ?
    O3 C38 H38A . . 109.5 ?
    O3 C38 H38B . . 109.5 ?
    H38A C38 H38B . . 109.5 ?
    O3 C38 H38C . . 109.5 ?
    H38A C38 H38C . . 109.5 ?
    H38B C38 H38C . . 109.5 ?
loop_
    _geom_torsion_atom_site_label_1
    _geom_torsion_atom_site_label_2
    _geom_torsion_atom_site_label_3
    _geom_torsion_atom_site_label_4
    _geom_torsion_site_symmetry_1
    _geom_torsion_site_symmetry_2
    _geom_torsion_site_symmetry_3
    _geom_torsion_site_symmetry_4
    _geom_torsion
    _geom_torsion_publ_flag
    C33 N7 N6 C16 . . . . 175.9(2) ?
    C33 N7 N6 C20 . . . . -9.5(4) ?
    N2 Cu1 N4 C18 . . . . -178.6(2) ?
    N1 Cu1 N4 C18 . . . . -154.0(2) ?
    Cl1 Cu1 N4 C18 . . . . -18.9(2) ?
    Cl2 Cu1 N4 C18 . . . . 86.9(2) ?
    N2 Cu1 N4 C19 . . . . 5.93(18) ?
    N1 Cu1 N4 C19 . . . . 30.6(3) ?
    Cl1 Cu1 N4 C19 . . . . 165.64(18) ?
    Cl2 Cu1 N4 C19 . . . . -88.61(19) ?
    N2 Cu1 N1 C15 . . . . 176.8(3) ?
    N4 Cu1 N1 C15 . . . . 152.3(2) ?
    Cl1 Cu1 N1 C15 . . . . 17.1(3) ?
    Cl2 Cu1 N1 C15 . . . . -88.8(2) ?
    N2 Cu1 N1 C31 . . . . -2.32(19) ?
    N4 Cu1 N1 C31 . . . . -26.8(3) ?
    Cl1 Cu1 N1 C31 . . . . -162.08(18) ?
    Cl2 Cu1 N1 C31 . . . . 92.1(2) ?
    N4 Cu1 N2 C32 . . . . 172.7(2) ?
    N1 Cu1 N2 C32 . . . . 2.9(2) ?
    Cl1 Cu1 N2 C32 . . . . 88.0(3) ?
    Cl2 Cu1 N2 C32 . . . . -93.0(2) ?
    N4 Cu1 N2 N3 . . . . -7.87(18) ?
    N1 Cu1 N2 N3 . . . . -177.6(2) ?
    Cl1 Cu1 N2 N3 . . . . -92.5(3) ?
    Cl2 Cu1 N2 N3 . . . . 86.50(18) ?
    C32 N2 N3 C19 . . . . -172.1(3) ?
    Cu1 N2 N3 C19 . . . . 8.5(3) ?
    C32 N2 N3 C36 . . . . -0.1(4) ?
    Cu1 N2 N3 C36 . . . . -179.56(18) ?
    C2 N8 C1 C5 . . . . 0.9(4) ?
    C2 N8 C1 C33 . . . . -176.0(2) ?
    C1 N8 C2 C3 . . . . 0.4(4) ?
    N8 C2 C3 C4 . . . . -0.9(5) ?
    C2 C3 C4 C5 . . . . -0.1(4) ?
    C3 C4 C5 C1 . . . . 1.3(4) ?
    N8 C1 C5 C4 . . . . -1.7(4) ?
    C33 C1 C5 C4 . . . . 175.2(3) ?
    C31 N1 C15 C28 . . . . 0.7(4) ?
    Cu1 N1 C15 C28 . . . . -178.4(2) ?
    C18 N5 C16 N6 . . . . -179.5(2) ?
    C18 N5 C16 C17 . . . . 1.2(4) ?
    N7 N6 C16 N5 . . . . -177.2(2) ?
    C20 N6 C16 N5 . . . . 8.3(4) ?
    N7 N6 C16 C17 . . . . 2.2(4) ?
    C20 N6 C16 C17 . . . . -172.4(2) ?
    N5 C16 C17 C19 . . . . -0.9(4) ?
    N6 C16 C17 C19 . . . . 179.8(2) ?
    C16 N5 C18 N4 . . . . -0.8(4) ?
    C19 N4 C18 N5 . . . . 0.2(4) ?
    Cu1 N4 C18 N5 . . . . -175.3(2) ?
    C18 N4 C19 C17 . . . . 0.1(4) ?
    Cu1 N4 C19 C17 . . . . 176.2(2) ?
    C18 N4 C19 N3 . . . . -179.4(2) ?
    Cu1 N4 C19 N3 . . . . -3.3(3) ?
    C16 C17 C19 N4 . . . . 0.3(4) ?
    C16 C17 C19 N3 . . . . 179.7(2) ?
    N2 N3 C19 N4 . . . . -3.2(3) ?
    C36 N3 C19 N4 . . . . -174.6(2) ?
    N2 N3 C19 C17 . . . . 177.3(2) ?
    C36 N3 C19 C17 . . . . 5.9(4) ?
    N1 C15 C28 C29 . . . . -0.9(5) ?
    C15 C28 C29 C30 . . . . 0.3(5) ?
    C28 C29 C30 C31 . . . . 0.4(5) ?
    C15 N1 C31 C30 . . . . 0.1(4) ?
    Cu1 N1 C31 C30 . . . . 179.3(2) ?
    C15 N1 C31 C32 . . . . -177.7(2) ?
    Cu1 N1 C31 C32 . . . . 1.6(3) ?
    C29 C30 C31 N1 . . . . -0.6(5) ?
    C29 C30 C31 C32 . . . . 177.0(3) ?
    N3 N2 C32 C31 . . . . 177.7(2) ?
    Cu1 N2 C32 C31 . . . . -2.9(3) ?
    N1 C31 C32 N2 . . . . 0.8(4) ?
    C30 C31 C32 N2 . . . . -176.9(3) ?
    N6 N7 C33 C1 . . . . 177.3(2) ?
    N8 C1 C33 N7 . . . . -2.3(4) ?
    C5 C1 C33 N7 . . . . -179.3(3) ?
loop_
    _geom_hbond_atom_site_label_D
    _geom_hbond_atom_site_label_H
    _geom_hbond_atom_site_label_A
    _geom_hbond_site_symmetry_A
    _geom_hbond_distance_DH
    _geom_hbond_distance_HA
    _geom_hbond_distance_DA
    _geom_hbond_angle_DHA
    O1 H1 Cl2 1_455 0.84 2.36 3.144(3) 155
    O3 H3a N8 2_556 0.84 1.96 2.773(4) 164
    C2 H2 Cl1 1_445 0.95 2.78 3.683(4) 158
    C32 H32 Cl2 2_656 0.95 2.64 3.480(3) 148
    C33 H33 Cl2 2_657 0.95 2.80 3.694(4) 158
    C36 H36b O3 2_556 0.98 2.26 3.225(4) 169
    C29 H29 O5 . 0.95 2.47 3.289(5) 145
    C20 H20b Cg1 2_657 0.98 2.58 3.381(4) 139
    C36 H36c Cg2 2_656 0.98 2.81 3.646(4) 144
data_global
_journal_date_recd_electronic     2011-06-23
_journal_date_accepted     2011-06-28
_journal_name_full     'Acta Crystallographica, Section E'
_journal_year     2011
_journal_volume     67
_journal_issue      8
_journal_page_first     m1073
_journal_page_last     m1074
_journal_paper_category     QM
_journal_coeditor_code     TK2760
_publ_contact_author_name     'Wolfgang Schmitt'
_publ_contact_author_address
;
School of chemistry, The University of Dublin, Trinity College, Dublin 2,
Ireland
;
_publ_contact_author_email     schmittw@tcd.ie
_publ_contact_author_fax     ?
_publ_contact_author_phone     ?
_publ_section_title
;\
{4,6-Bis[(<i>E</i>)-1-methyl-2-(pyridin-2-ylmethylidene-\k<i>N</i>)hydrazinyl-\
\k<i>N</i>^2^]pyrimidine-\k<i>N</i>^1^}dichloridocopper(II) methanol
disolvate monohydrate
;
loop_
    _publ_author_name
    _publ_author_footnote
    _publ_author_address
    'Marzec, Bartosz' .
;
School of Chemistry & CRANN, The University of Dublin, Trinity College,
Dublin 2,
Ireland
;
    'Mariyatra, M. Baby' .
;
School of Chemistry & CRANN, The University of Dublin, Trinity College,
Dublin 2,
Ireland
;
    'McCabe, Thomas' .
;
School of Chemistry & CRANN, The University of Dublin, Trinity College,
Dublin 2,
Ireland
;
    'Schmitt, Wolfgang' .
;
School of Chemistry & CRANN, The University of Dublin, Trinity College,
Dublin 2,
Ireland
;
