# Supplementary material for: {4,6-Bis[(E)-1-methyl-2-(pyridin-2-yl­methyl­idene-κN)hydrazinyl-κN 2]pyrimidine-κN 1}dichloridocopper(II) methanol disolvate monohydrate
Source: Acta Crystallogr Sect E Struct Rep Online. 2011 Jul 9;67(Pt 8):m1073–4. doi: 10.1107/S1600536811025414 (PMC3212151; doi:10.1107/S1600536811025414)
Supplement: Supplementary file 2 [file e-67-m1073-Isup2.hkl]

#
# h,k,l, Fc-squared, Fo-squared, sigma(Fo-squared) and status flag
#
data_I
_shelx_title ' _bmcu                       New: P-1'
_shelx_refln_list_code          4
_shelx_F_calc_maximum      129.90
_exptl_crystal_F_000       578.00
_reflns_d_resolution_high  0.6901
 
loop_
 _symmetry_equiv_pos_as_xyz
 'x, y, z'
 '-x, -y, -z'
 
_cell_length_a     7.4300
_cell_length_b    11.6270
_cell_length_c    14.0260
_cell_angle_alpha  95.848
_cell_angle_beta   93.477
_cell_angle_gamma  92.920
 
_shelx_F_squared_multiplier     1.000
 
loop_
 _refln_index_h
 _refln_index_k
 _refln_index_l
 _refln_F_squared_calc
 _refln_F_squared_meas
 _refln_F_squared_sigma
 _refln_observed_status
   1   0   0     5777.95     4822.12    410.56 o
   2   0   0     4024.60     3573.74    231.31 o
   3   0   0      585.46      471.90     49.76 o
   4   0   0     1110.69     1069.54    114.54 o
   5   0   0      126.55      110.15     46.42 o
   6   0   0      179.05      169.81     59.08 o
   7   0   0       61.87       66.67     23.52 o
   8   0   0        7.16       18.06     13.87 o
   9   0   0      112.96      149.95     62.14 o
  10   0   0      148.14      149.49    159.27 o
 -10   1   0       48.62       62.53     30.99 o
  -9   1   0       26.33       32.40     21.07 o
  -8   1   0       68.50       59.43     24.29 o
  -7   1   0       13.05       24.82     14.48 o
  -6   1   0      446.70      409.63     51.94 o
  -5   1   0      388.63      402.93     58.45 o
  -4   1   0     2682.60     2599.35    137.96 o
  -3   1   0        2.10       11.12      3.63 o
  -2   1   0     7685.37     8428.35    223.39 o
   2   1   0     3734.47     2859.99     68.61 o
   3   1   0        7.01       14.61      3.70 o
   4   1   0      581.00      615.53     21.58 o
   5   1   0      406.64      456.71     49.38 o
   6   1   0        4.87       14.92     18.13 o
   7   1   0       98.93      123.40     57.96 o
   8   1   0      181.94      218.81     73.09 o
   9   1   0       76.69       80.46     43.73 o
  10   1   0       38.77       19.51     29.26 o
 -10   2   0        2.61        2.43     15.61 o
  -9   2   0        1.71        8.74     18.70 o
  -8   2   0       24.02       22.78     14.33 o
  -7   2   0       20.65       21.31     14.95 o
  -6   2   0      706.35      690.67     54.77 o
  -5   2   0      142.87      126.17     11.38 o
  -4   2   0      610.92      634.92     22.00 o
  -3   2   0     5560.30     5843.36    181.53 o
  -1   2   0     1694.19     1438.79     19.98 o
   0   2   0     4997.07     4714.08     41.07 o
   1   2   0     1202.37     1234.24     18.00 o
   2   2   0      441.75      405.18     14.95 o
   3   2   0       19.59       12.26      3.94 o
   4   2   0     2040.59     1939.00     90.67 o
   5   2   0      174.19      135.27     20.18 o
   6   2   0      269.08      270.47     66.69 o
   7   2   0     1102.98     1330.08    138.66 o
   8   2   0      520.93      740.89    102.36 o
   9   2   0        6.51       26.52     41.57 o
  10   2   0      285.67      237.81    180.15 o
 -10   3   0      130.01      135.41    103.56 o
  -9   3   0       22.54       47.90     25.08 o
  -8   3   0      234.20      198.50     66.32 o
  -7   3   0      537.29      508.49     85.37 o
  -6   3   0     1188.89      987.87    148.90 o
  -5   3   0        3.47        8.98      4.09 o
  -4   3   0     1698.16     1816.01     67.72 o
  -3   3   0      411.11      341.95     16.53 o
  -2   3   0      820.37      832.64     26.40 o
  -1   3   0     3318.76     3345.05     39.91 o
   0   3   0      380.98      320.56     16.40 o
   1   3   0      961.70     1092.69     31.36 o
   2   3   0      252.81      224.79     11.71 o
   3   3   0     4637.90     5105.76     98.97 o
   4   3   0       88.60       67.10     12.43 o
   5   3   0      339.04      360.80     23.36 o
   6   3   0      221.62      183.00     32.02 o
   7   3   0       39.00       32.08     22.01 o
   8   3   0      184.19      212.94     96.95 o
   9   3   0       87.10       81.07    104.41 o
  10   3   0        0.97       29.22     52.31 o
 -10   4   0       50.26       67.33     51.11 o
  -9   4   0        4.36       15.08     21.28 o
  -8   4   0      200.18      207.19     96.98 o
  -7   4   0        0.20        4.10      9.50 o
  -6   4   0       39.52       26.56     10.29 o
  -5   4   0     1639.93     1602.92     74.75 o
  -4   4   0    15869.22    18035.20    513.03 o
  -3   4   0        4.51        9.22      5.28 o
  -2   4   0     1457.55     1394.77     40.82 o
  -1   4   0      388.83      305.72     17.52 o
   0   4   0        2.79        5.97      5.25 o
   1   4   0     1225.19     1201.00     25.24 o
   2   4   0     4139.88     4188.58     60.02 o
   3   4   0       74.47       38.88     11.09 o
   4   4   0     1234.09     1135.79     59.00 o
   5   4   0     2915.37     2494.31    242.64 o
   6   4   0      674.40      762.82     91.05 o
   7   4   0       98.01      164.00     89.61 o
   8   4   0     1002.81     1068.23    176.07 o
   9   4   0       37.26       61.80     58.24 o
  10   4   0        0.84        4.14     25.94 o
 -10   5   0       97.16       66.46     45.58 o
  -9   5   0      244.86      231.95    105.25 o
  -8   5   0      238.49      291.79    106.15 o
  -7   5   0       17.85       15.39     13.87 o
  -6   5   0      178.11      141.00     33.22 o
  -5   5   0      187.67      201.88     37.95 o
  -4   5   0      505.40      565.18     49.03 o
  -3   5   0     3218.96     3382.44     81.70 o
  -2   5   0     1213.74     1156.36     40.84 o
  -1   5   0      974.91      941.88     36.65 o
   0   5   0      465.88      457.57     24.94 o
   1   5   0     7615.31     8169.32    218.60 o
   2   5   0       26.35       13.69      7.40 o
   3   5   0      829.66      845.64     71.44 o
   4   5   0       10.08        8.45      5.37 o
   5   5   0       24.66       26.45      7.58 o
   6   5   0      292.41       16.56    111.65 o
   7   5   0        4.73       15.87     28.37 o
   8   5   0       81.22      119.83     80.70 o
   9   5   0        2.61       13.59     23.14 o
  -9   6   0       28.67       23.82     27.16 o
  -8   6   0        2.14       31.13     38.58 o
  -7   6   0      158.98      139.97     52.58 o
  -6   6   0     1511.23     1397.58     86.93 o
  -5   6   0       90.63       79.86     22.48 o
  -4   6   0       88.81      127.69     33.55 o
  -3   6   0       45.28       50.22     15.71 o
  -2   6   0       20.98       22.09      9.32 o
  -1   6   0     1900.17     1932.47     54.64 o
   0   6   0     2799.37     2713.11     61.74 o
   1   6   0       15.91       26.16      6.73 o
   2   6   0     1794.31     1730.01     84.89 o
   3   6   0     2189.61     1999.12    155.27 o
   4   6   0      264.45      202.81     27.10 o
   5   6   0      397.85      391.92     47.16 o
   6   6   0     2029.31     2026.19     98.62 o
   7   6   0       81.43      135.60     82.66 o
   8   6   0       90.97      120.52     72.13 o
   9   6   0      301.59      335.97    281.29 o
  -9   7   0        4.73        7.93     14.38 o
  -8   7   0        8.25        6.46     20.98 o
  -7   7   0       23.64       39.35     23.87 o
  -6   7   0      447.14      524.43     61.99 o
  -5   7   0     2099.95     2507.85    175.56 o
  -4   7   0     1082.58     1134.80     87.61 o
  -3   7   0      544.06      556.02     45.63 o
  -2   7   0     1501.74     1523.48     74.62 o
  -1   7   0     4429.22     4625.82    122.38 o
   0   7   0       32.37       49.28     18.29 o
   1   7   0      318.20      340.62     26.17 o
   2   7   0      149.90      133.30      9.37 o
   3   7   0       21.74       11.67      8.19 o
   4   7   0       65.90       39.47     10.63 o
   5   7   0      157.45      197.72     73.14 o
   6   7   0      328.20      362.09     67.26 o
   7   7   0        6.15        6.68     24.31 o
   8   7   0        3.72       26.18     47.64 o
   9   7   0        1.49       16.52     28.30 o
  -9   8   0        0.33        2.94     15.80 o
  -8   8   0      178.27      130.28     52.02 o
  -7   8   0       64.43       64.10     37.61 o
  -6   8   0        8.81       10.97      7.58 o
  -5   8   0      253.58      263.43     57.55 o
  -4   8   0       34.07       53.79     17.05 o
  -3   8   0      625.09      705.20     52.00 o
  -2   8   0      407.31      373.26     42.50 o
  -1   8   0       61.55       82.99     22.81 o
   0   8   0      788.97      764.99     49.93 o
   1   8   0       79.97       27.86     18.98 o
   2   8   0       19.51       22.93      7.72 o
   3   8   0      410.57      299.38     40.47 o
   4   8   0     2208.68     2377.93    148.78 o
   5   8   0       89.99      129.27     33.56 o
   6   8   0      604.89      656.47    117.24 o
   7   8   0      609.30      641.05    120.76 o
   8   8   0       30.02       29.02     40.49 o
  -8   9   0      296.48      282.77    108.53 o
  -7   9   0      895.19      938.78    160.66 o
  -6   9   0      172.73      245.64     56.34 o
  -5   9   0      157.98      178.24     40.51 o
  -4   9   0      932.26      869.34     62.78 o
  -3   9   0     1330.11     1277.92     88.42 o
  -2   9   0       51.72       58.32     19.31 o
  -1   9   0      108.29       94.84     26.78 o
   0   9   0      264.11      227.38     42.30 o
   1   9   0        3.27        5.84      4.24 o
   2   9   0       59.06       74.64     13.97 o
   3   9   0      601.38      671.11    114.92 o
   4   9   0      393.54      413.96     61.41 o
   5   9   0       27.55       27.42     18.69 o
   6   9   0       77.75       99.25     61.96 o
   8   9   0       46.75       63.61     56.25 o
  -8  10   0       36.24       44.98     44.94 o
  -7  10   0      148.26      136.38     70.61 o
  -6  10   0       24.06       35.69     12.74 o
  -5  10   0       28.29       37.63     15.66 o
  -4  10   0        0.15        9.98      8.87 o
  -3  10   0       77.67       96.74     26.82 o
  -2  10   0       17.28       22.45     10.47 o
  -1  10   0      274.20      256.09     51.65 o
   0  10   0        7.53       14.74      8.84 o
   1  10   0      164.76       28.07     40.53 o
   2  10   0     1023.37      845.86     88.17 o
   3  10   0       48.27       77.24     33.93 o
   4  10   0     1029.56     1093.19    137.94 o
   5  10   0      331.83      382.38     97.24 o
   6  10   0        6.43       26.10     45.44 o
   7  10   0        1.58       15.82     46.48 o
  -7  11   0       48.92       54.72     37.30 o
  -6  11   0      206.23      258.90     73.29 o
  -5  11   0      204.75      196.24     47.35 o
  -4  11   0       11.09       14.87     10.36 o
  -3  11   0      482.96      424.00     65.55 o
  -2  11   0      128.19      117.38     29.13 o
  -1  11   0       72.29       83.95     26.18 o
   0  11   0      256.45      260.60     45.06 o
   1  11   0      538.64      474.13     52.88 o
   2  11   0      171.67      188.57     61.58 o
   3  11   0      100.93      145.59     55.85 o
   4  11   0       98.89      128.72     60.36 o
   5  11   0        1.01       11.49     14.02 o
   6  11   0        0.71        6.91     27.42 o
  -7  12   0       11.55       24.98     24.26 o
  -6  12   0       24.79       36.94     17.42 o
  -5  12   0       40.37       35.72     14.79 o
  -4  12   0      108.27       94.82     27.91 o
  -3  12   0      283.69      283.35     65.34 o
  -2  12   0       16.64       20.38     11.09 o
  -1  12   0       17.04       16.13     10.00 o
   0  12   0      160.71      132.86     37.87 o
   1  12   0       13.91       34.37     24.11 o
   2  12   0      424.50      508.28     95.59 o
   3  12   0        2.45       13.06     17.40 o
   4  12   0        6.20        3.43     11.00 o
   5  12   0        8.47       13.13     14.41 o
   6  12   0        2.88        6.94     22.51 o
  -6  13   0        0.63        7.21      9.95 o
  -5  13   0      264.26      229.84     75.08 o
  -4  13   0       15.91       19.20     11.94 o
  -3  13   0      113.95      116.38     36.79 o
  -2  13   0      153.89      156.90     46.50 o
  -1  13   0      124.63      137.19     38.16 o
   0  13   0       54.52       60.03     34.32 o
   1  13   0      135.13      177.63     48.51 o
   2  13   0       27.32       48.79     23.76 o
   3  13   0       15.74       32.52     22.75 o
   4  13   0      144.24      156.62     62.96 o
   5  13   0      279.01      314.69    124.57 o
  -5  14   0       54.97       60.21     30.86 o
  -4  14   0       13.74       13.84     13.98 o
  -3  14   0        5.00       10.39      9.05 o
  -2  14   0        3.40        5.88      7.20 o
  -1  14   0        0.06       10.04     13.02 o
   0  14   0        1.44        9.66     13.65 o
   1  14   0      130.26      126.12     46.11 o
   2  14   0       28.66       19.77     24.16 o
   3  14   0       35.40       27.54     21.30 o
   4  14   0       20.48       14.08     16.83 o
   5  14   0        1.80        1.63     24.08 o
  -5  15   0       46.80       36.68     19.71 o
  -4  15   0       17.73       14.81     11.01 o
  -3  15   0        0.81       11.91      9.21 o
  -2  15   0       39.56       37.83     24.50 o
  -1  15   0       62.88       82.77     41.18 o
   0  15   0        1.05        8.65     14.43 o
   1  15   0       60.43       84.96     46.26 o
   2  15   0      351.70      327.11    153.08 o
   3  15   0      238.55      215.68    130.04 o
   4  15   0       12.51       16.41     27.69 o
  -3  16   0       13.53       15.96     27.38 o
  -2  16   0       92.41       68.10     69.23 o
  -1  16   0      173.89      141.81    113.41 o
   0  16   0       23.69       27.08     38.27 o
   1  16   0       54.93       35.10     45.34 o
  -1 -16   1       84.12       87.58     96.25 o
   0 -16   1       80.63       48.63     40.18 o
   1 -16   1      112.17       88.52     65.71 o
   2 -16   1        3.95       55.58     85.14 o
   3 -16   1       12.88       12.43     23.66 o
  -4 -15   1      261.67      187.24    219.93 o
  -3 -15   1       47.06       44.91     28.37 o
  -2 -15   1       50.81       49.30     29.17 o
  -1 -15   1       46.39       50.84     27.00 o
   0 -15   1       20.32       16.94     17.78 o
   1 -15   1       35.39       32.71     18.74 o
   2 -15   1       14.75       19.87     15.13 o
   3 -15   1        4.79        5.29      7.15 o
   4 -15   1       17.93       14.31     11.91 o
   5 -15   1       12.27        6.97     10.09 o
  -5 -14   1      230.31      135.96    133.81 o
  -4 -14   1        6.37       20.67     19.34 o
  -3 -14   1       30.76       31.36     24.04 o
  -2 -14   1      125.83      161.58     51.45 o
  -1 -14   1       62.48       62.20     34.91 o
   0 -14   1        4.87       11.35     12.99 o
   1 -14   1        2.09        9.58     10.40 o
   2 -14   1      273.98      251.70     72.37 o
   3 -14   1      150.00      138.36     44.48 o
   4 -14   1      236.64      205.36     65.55 o
   5 -14   1      253.84      233.07     90.69 o
  -5 -13   1       46.75       56.04     32.27 o
  -4 -13   1       58.05       55.54     26.22 o
  -3 -13   1       21.70       25.15     16.55 o
  -2 -13   1      231.78      194.04     84.10 o
  -1 -13   1      193.93      196.76     64.04 o
   0 -13   1        5.33       15.70      9.60 o
   1 -13   1      145.33      170.59     45.82 o
   2 -13   1        1.61        8.22      8.99 o
   3 -13   1       16.75       11.70      8.95 o
   4 -13   1        2.48        8.93      7.60 o
   5 -13   1        4.11       10.45     13.19 o
   6 -13   1       27.94       32.25     21.73 o
  -6 -12   1       36.44       44.46     51.15 o
  -5 -12   1        1.43       17.86     17.79 o
  -4 -12   1       65.55       91.33     40.80 o
  -3 -12   1        1.13       17.11     19.09 o
  -2 -12   1       16.65       25.74     21.99 o
  -1 -12   1       82.30       85.02     23.68 o
   0 -12   1      411.23      410.32     44.57 o
   1 -12   1      397.69      370.24     73.14 o
   2 -12   1      934.89      778.51     86.12 o
   3 -12   1      612.78      658.34     70.41 o
   4 -12   1        5.96       10.06      7.94 o
   5 -12   1        1.16       10.08      9.77 o
   6 -12   1       21.90       23.67     12.28 o
   7 -12   1        2.27        9.56     19.12 o
  -6 -11   1       12.20       11.53     30.46 o
  -5 -11   1      352.48      354.05    111.68 o
  -4 -11   1      453.92      442.12     92.75 o
  -3 -11   1      380.76      390.62     86.56 o
  -2 -11   1      132.52      116.94     44.43 o
  -1 -11   1      570.87      486.16     49.95 o
   0 -11   1      134.59      150.66     40.15 o
   1 -11   1        3.49       11.74     11.03 o
   2 -11   1       63.42       76.97     24.42 o
   3 -11   1       44.69       56.68     18.56 o
   4 -11   1        0.92       13.50      9.32 o
   5 -11   1        4.93        6.15      8.03 o
   6 -11   1       14.32       12.21     11.41 o
   7 -11   1        0.30        9.01     17.70 o
  -7 -10   1        2.16       19.71     43.57 o
  -6 -10   1        0.31       11.44     13.96 o
  -5 -10   1       18.74       20.43     17.84 o
  -4 -10   1       32.15       33.29     19.58 o
  -3 -10   1      133.25      175.51     54.05 o
  -2 -10   1       77.37       65.47     16.03 o
  -1 -10   1      598.21      493.97     44.22 o
   0 -10   1     1023.29      982.90     63.37 o
   1 -10   1      553.29      492.35     50.24 o
   2 -10   1      128.12      126.99     33.90 o
   3 -10   1       87.23      122.40     27.12 o
   4 -10   1       10.70       19.20      9.40 o
   5 -10   1       16.52       46.13     15.72 o
   6 -10   1      123.44      148.00     38.58 o
   7 -10   1      170.08      163.34     77.21 o
   8 -10   1       90.84       69.51     39.73 o
  -8  -9   1       11.27       13.14     28.80 o
  -7  -9   1      531.37      630.84    377.36 o
  -6  -9   1      333.61      311.40     57.83 o
  -5  -9   1      354.66      379.43     77.99 o
  -4  -9   1      329.45      302.18     48.59 o
  -3  -9   1      387.03      385.61     52.46 o
  -2  -9   1      605.77      530.20     29.53 o
  -1  -9   1      178.44      199.63     29.52 o
   0  -9   1      266.43      275.32     33.88 o
   1  -9   1      297.06      307.55     36.95 o
   2  -9   1      574.88      586.31     43.87 o
   3  -9   1      605.67      608.09     62.29 o
   4  -9   1      122.47      128.36     27.72 o
   5  -9   1       70.41       81.23     23.05 o
   6  -9   1       86.49       77.48     24.03 o
   7  -9   1       79.98       55.79     22.22 o
   8  -9   1      114.99      117.03     66.00 o
  -8  -8   1       21.97       43.78     48.25 o
  -7  -8   1       27.98       15.43     45.31 o
  -6  -8   1       19.97       24.85     15.27 o
  -5  -8   1        0.06        7.52     11.73 o
  -4  -8   1      111.63      106.43     35.21 o
  -3  -8   1      248.61      237.87     33.72 o
  -2  -8   1       35.82       28.32     10.31 o
  -1  -8   1       22.21       17.42     11.59 o
   0  -8   1      545.47      561.15     49.18 o
   1  -8   1      345.46      320.06     48.44 o
   2  -8   1       25.63       27.58     10.27 o
   3  -8   1      291.36      308.84     37.48 o
   4  -8   1      932.56     1027.14    107.09 o
   5  -8   1      565.71      650.49     67.14 o
   6  -8   1      204.49      215.74     46.15 o
   7  -8   1      414.73      403.89    110.70 o
   8  -8   1      509.79      429.61    181.75 o
   9  -8   1        4.19       14.35     18.87 o
  -8  -7   1       87.82      159.17    103.31 o
  -7  -7   1      188.25      254.93    159.69 o
  -6  -7   1      303.35      320.16     77.36 o
  -5  -7   1       12.73       13.80      9.93 o
  -4  -7   1      417.69      391.64     51.40 o
  -3  -7   1      452.16      410.12     37.52 o
  -2  -7   1      434.93      410.58     35.51 o
  -1  -7   1     1013.16      911.19     49.28 o
   0  -7   1     5033.05     5071.52    163.23 o
   1  -7   1     2052.01     2029.15     72.23 o
   2  -7   1      483.44      477.59     44.53 o
   3  -7   1      678.49      694.94     48.92 o
   4  -7   1      379.98      343.21     47.70 o
   5  -7   1      426.06      432.11     63.09 o
   6  -7   1       64.80       65.12     28.93 o
   7  -7   1      324.21      318.73     85.85 o
   8  -7   1      146.78      102.00     50.86 o
   9  -7   1       17.55       23.83     24.22 o
  -9  -6   1       14.60       25.92     51.72 o
  -8  -6   1        0.18       25.96     40.84 o
  -7  -6   1      244.01      232.74    114.18 o
  -6  -6   1      368.15      351.41     63.23 o
  -5  -6   1       23.39       22.33      9.43 o
  -4  -6   1      758.95      726.51     56.87 o
  -3  -6   1      509.05      577.30     44.72 o
  -2  -6   1      903.41      986.31     42.31 o
  -1  -6   1      158.86      126.99     27.39 o
   0  -6   1      381.62      383.21     29.89 o
   1  -6   1     1615.26     1597.08     55.59 o
   2  -6   1     2686.02     2731.76     88.25 o
   3  -6   1      600.79      648.16     45.68 o
   4  -6   1      418.34      415.88     47.44 o
   5  -6   1      906.46      909.83     69.12 o
   6  -6   1      689.82      611.58     67.74 o
   7  -6   1       37.30       33.65     22.75 o
   8  -6   1        3.48       15.31     21.54 o
   9  -6   1      137.23      177.10     78.02 o
  -9  -5   1       69.69      100.35    119.91 o
  -8  -5   1       68.99      101.66     68.65 o
  -7  -5   1       22.51       39.45     39.32 o
  -6  -5   1       29.50       24.09     10.64 o
  -5  -5   1      513.07      488.53     35.36 o
  -4  -5   1      263.78      241.08     32.79 o
  -3  -5   1     1696.55     1717.03     44.31 o
  -2  -5   1     9939.17    10561.21    207.75 o
  -1  -5   1     1616.05     1426.51     33.75 o
   0  -5   1      653.39      586.50     28.28 o
   1  -5   1     2929.09     2808.00     75.99 o
   2  -5   1      184.14      140.36     27.02 o
   3  -5   1     1431.45     1487.56     67.78 o
   4  -5   1       80.68       80.89     21.43 o
   5  -5   1     1552.24     1419.92     95.76 o
   6  -5   1      482.46      426.57     43.91 o
   7  -5   1       41.95       57.69     26.61 o
   8  -5   1      370.31      344.43    113.92 o
   9  -5   1       63.80       68.65     54.18 o
  10  -5   1       37.76        4.49     16.22 o
 -10  -4   1       28.08       20.31     51.52 o
  -9  -4   1      387.97      355.37    235.22 o
  -8  -4   1      238.95      271.36    192.09 o
  -7  -4   1      396.10      377.33     68.21 o
  -6  -4   1     1657.14     1602.76     93.48 o
  -5  -4   1      885.70      954.39     42.90 o
  -4  -4   1      561.96      554.95     36.38 o
  -3  -4   1      144.09      130.52     15.30 o
  -2  -4   1      732.66      769.08     28.10 o
  -1  -4   1     2051.22     2093.07     30.77 o
   0  -4   1     3657.79     3696.07     43.28 o
   1  -4   1        9.59        3.59      4.32 o
   2  -4   1      465.97      438.18     21.29 o
   3  -4   1      355.82      322.66     17.46 o
   4  -4   1      557.17      511.71     31.65 o
   5  -4   1      223.54      228.95     20.93 o
   6  -4   1       56.92       64.94     15.68 o
   7  -4   1      197.42      189.64     56.76 o
   8  -4   1      193.62      175.01     61.21 o
   9  -4   1      168.25      188.46    100.56 o
  10  -4   1        0.61        3.56     12.84 o
 -10  -3   1        0.17       15.49     38.46 o
  -9  -3   1        8.45       24.52     37.02 o
  -8  -3   1       23.78       32.02     22.11 o
  -7  -3   1      260.77      249.88     93.42 o
  -6  -3   1       50.91       51.89     17.13 o
  -5  -3   1     1684.84     1537.80    102.35 o
  -4  -3   1     4167.78     4716.15     87.64 o
  -3  -3   1      189.78      121.59     13.47 o
  -2  -3   1      190.38      141.60     11.12 o
  -1  -3   1     5181.80     5003.62     44.56 o
   0  -3   1      383.48      489.95     19.74 o
   1  -3   1     2153.04     2277.19     29.82 o
   2  -3   1     1218.99     1310.34     27.60 o
   3  -3   1     4641.54     4346.56    121.24 o
   5  -3   1     1121.80     1077.83     52.29 o
   6  -3   1     1155.52     1050.57    205.07 o
   7  -3   1      127.78      171.22     63.16 o
   8  -3   1      301.23      352.53     84.81 o
   9  -3   1      405.84      415.58    131.48 o
  10  -3   1       26.25       22.57     45.23 o
 -10  -2   1       61.86       42.81     50.27 o
  -9  -2   1      458.98      563.78    217.35 o
  -8  -2   1     1045.92     1294.09    176.40 o
  -7  -2   1      270.91      381.41     84.59 o
  -6  -2   1      304.30      347.84     88.60 o
  -5  -2   1      433.85      426.14     27.57 o
  -4  -2   1      689.68      544.00     92.55 o
  -3  -2   1      394.17      415.07     20.64 o
  -2  -2   1       12.55       14.73      4.39 o
  -1  -2   1      586.62      721.32     22.24 o
   0  -2   1      169.43      197.88     11.01 o
   2  -2   1      234.66      255.77     13.22 o
   3  -2   1     1463.78     1662.56    103.22 o
   4  -2   1       10.59       13.72      3.85 o
   5  -2   1      118.87      124.89     35.30 o
   6  -2   1      665.90      594.12     95.27 o
   7  -2   1      287.59      305.96     79.07 o
   8  -2   1       52.43       49.22     21.20 o
   9  -2   1       82.32       60.61     24.48 o
  10  -2   1      116.21       93.29     85.78 o
 -10  -1   1       28.72       45.08     37.67 o
  -9  -1   1       39.97       37.17     19.35 o
  -8  -1   1        3.72       18.79     19.88 o
  -7  -1   1      610.93      649.33     92.96 o
  -6  -1   1      446.00      573.07     72.68 o
  -5  -1   1      141.40      122.98     18.45 o
  -4  -1   1       85.77       87.15      9.54 o
  -3  -1   1     1547.68     1434.01     81.51 o
  -2  -1   1     1231.58     1502.74     41.62 o
  -1  -1   1      256.71      265.32     11.23 o
   2  -1   1     2402.35     2581.30     30.25 o
   3  -1   1     4176.15     4224.96    125.11 o
   4  -1   1      950.82      796.25     55.60 o
   5  -1   1      456.26      445.25     46.01 o
   6  -1   1     1185.16     1310.67    112.85 o
   7  -1   1     1253.08     1327.48    152.60 o
   8  -1   1       69.01       42.53     18.64 o
   9  -1   1       51.06       60.48     36.65 o
  10  -1   1      143.57      167.58     55.14 o
 -10   0   1      265.79      282.56    183.40 o
  -9   0   1       23.46       40.96     29.10 o
  -8   0   1      189.55      218.09     58.69 o
  -7   0   1      193.63      229.18     54.93 o
  -6   0   1      340.57      360.91    146.91 o
  -5   0   1       36.00       40.29     24.43 o
  -4   0   1     2417.82     2425.93     51.12 o
  -3   0   1      403.28      388.22     17.86 o
  -2   0   1     4166.85     4341.50    107.84 o
  -1   0   1     4085.79     4603.16     59.12 o
   2   0   1     2597.07     2551.87     96.50 o
   3   0   1        0.36        7.09     10.05 o
   4   0   1      753.71      767.97     51.31 o
   5   0   1        1.85       11.71     12.55 o
   6   0   1      743.30      753.54    107.91 o
   7   0   1      101.70      104.28     39.92 o
   8   0   1      108.12      135.51     46.27 o
   9   0   1        2.28       19.26     15.64 o
  10   0   1       10.97        9.95     26.86 o
 -10   1   1        0.05        3.07     13.13 o
  -9   1   1       46.41       40.97     27.97 o
  -8   1   1        8.01       16.89     13.84 o
  -7   1   1      280.39      241.08     41.82 o
  -6   1   1        6.73       11.75      8.57 o
  -5   1   1        4.55        4.78      3.23 o
  -4   1   1      103.03       97.46     17.08 o
  -3   1   1     2604.70     2488.75     73.15 o
  -2   1   1     9434.93    10090.30    280.62 o
  -1   1   1     5788.68     5657.39    140.85 o
   1   1   1     4346.76     4411.40    175.46 o
   2   1   1      121.96       90.67     14.22 o
   3   1   1      968.39      928.51     30.09 o
   4   1   1     2586.39     2438.15    179.86 o
   5   1   1     2511.01     2627.35    239.01 o
   6   1   1       12.51        6.61     10.97 o
   7   1   1      644.11      754.97    133.87 o
   8   1   1      372.56      422.40    130.67 o
   9   1   1        5.59       15.51     10.72 o
  10   1   1      141.69      105.72    107.05 o
 -10   2   1      103.24       96.66     54.91 o
  -9   2   1       22.26       43.23     26.03 o
  -8   2   1      140.13      160.70     57.86 o
  -7   2   1      267.79      310.91     46.37 o
  -6   2   1     1483.21     1373.13     89.57 o
  -5   2   1      144.61      140.34     20.29 o
  -4   2   1     3024.64     2916.89    115.51 o
  -3   2   1     3143.56     3260.65    132.93 o
  -2   2   1       19.61       24.74      6.06 o
  -1   2   1    10594.72    11074.02    116.79 o
   0   2   1     9260.58     8945.82    181.37 o
   1   2   1      134.36      128.11     17.66 o
   2   2   1        2.75       26.50      7.55 o
   4   2   1     3551.89     3576.07    141.20 o
   5   2   1      184.16      183.30     11.74 o
   6   2   1        5.52       12.09     18.96 o
   7   2   1        0.52        4.13     15.66 o
   8   2   1       39.86       59.03     34.04 o
   9   2   1      187.66      199.27    163.72 o
  10   2   1        0.08        3.86     16.42 o
 -10   3   1       58.38       80.22     78.45 o
  -9   3   1      145.06      164.22     94.14 o
  -8   3   1        5.65       12.39     18.03 o
  -7   3   1      313.20      285.53    112.84 o
  -6   3   1        3.88        7.31      4.15 o
  -5   3   1     1005.90      992.47     52.80 o
  -4   3   1     3038.99     3192.39    109.78 o
  -3   3   1     1883.38     2018.32     63.72 o
  -2   3   1     6301.23     6322.58    163.20 o
  -1   3   1      220.24      269.60     15.45 o
   0   3   1     1274.68     1315.70     22.37 o
   1   3   1      685.11      734.02     24.67 o
   2   3   1     2233.42     2306.71     45.59 o
   3   3   1     3565.04     3872.53     91.30 o
   4   3   1       71.57       33.39      7.53 o
   5   3   1     1613.50     1632.55     85.21 o
   6   3   1      551.36      429.87     91.44 o
   7   3   1       11.78       44.50     28.46 o
   8   3   1      514.20      599.68    122.08 o
   9   3   1       63.07       70.68     61.59 o
  10   3   1        8.53       13.00     33.55 o
 -10   4   1       59.67       92.96     52.91 o
  -9   4   1      192.77      216.12     68.11 o
  -8   4   1      225.92      270.37    104.78 o
  -7   4   1        9.36       26.38     14.28 o
  -6   4   1      970.52      939.99     63.40 o
  -5   4   1      760.80      728.03     37.14 o
  -4   4   1       24.63       36.02      8.37 o
  -3   4   1     8250.62     8955.18    257.76 o
  -2   4   1     5349.44     5548.76    132.86 o
  -1   4   1      266.39      240.05     16.11 o
   0   4   1     1737.46     1565.83     31.13 o
   1   4   1     6887.82     6445.77    174.38 o
   2   4   1     5903.52     6120.77    104.31 o
   3   4   1      793.65      817.24     27.30 o
   4   4   1      594.40      554.88     32.95 o
   5   4   1        0.58        4.38      3.63 o
   6   4   1       23.82       25.52     11.01 o
   7   4   1       21.50       18.34     25.48 o
   8   4   1       60.22       71.20     51.38 o
   9   4   1       80.29       63.62     65.44 o
  10   4   1        9.72        6.24     22.01 o
 -10   5   1       21.14       26.70     48.07 o
  -9   5   1      233.84      258.75     75.80 o
  -8   5   1       13.01       12.30     18.68 o
  -7   5   1       84.06       83.64     39.97 o
  -6   5   1      339.26      328.56     36.43 o
  -5   5   1      336.32      325.50     44.91 o
  -4   5   1     1530.22     1604.10    150.80 o
  -3   5   1      185.65      160.31     28.09 o
  -2   5   1      640.57      643.63     30.59 o
  -1   5   1      740.15      773.60     31.50 o
   0   5   1      303.51      294.74     19.01 o
   1   5   1     2598.24     2723.54    103.36 o
   2   5   1      153.97       72.97     35.21 o
   3   5   1     1025.79     1031.27     67.22 o
   4   5   1      391.28      401.10     33.90 o
   5   5   1       17.34       44.43     16.71 o
   6   5   1      784.18      182.60    423.73 o
   7   5   1        9.30       16.85     16.19 o
   8   5   1      103.62       92.94     92.26 o
   9   5   1       87.45       85.66     97.25 o
  -9   6   1        0.75       10.26     15.68 o
  -8   6   1      115.15      133.99     61.71 o
  -7   6   1       31.84       40.14     22.97 o
  -6   6   1       61.67       66.97     16.08 o
  -5   6   1     4326.73     4497.44    248.34 o
  -4   6   1     1390.13     1471.30    110.42 o
  -3   6   1      319.63      321.24     34.31 o
  -2   6   1     2850.95     2786.59    111.55 o
  -1   6   1     5215.45     5033.96    178.51 o
   0   6   1     2346.23     2292.35     90.86 o
   1   6   1     1966.00     1924.43     64.44 o
   2   6   1     1323.34     1122.01    101.53 o
   3   6   1       14.53       17.60     13.94 o
   4   6   1       61.12       79.95     33.42 o
   5   6   1      398.43      390.60     68.40 o
   6   6   1      293.36      308.44     61.31 o
   7   6   1      666.55      678.59    391.16 o
   8   6   1      180.93      223.51     95.04 o
   9   6   1       38.72       27.04     26.55 o
  -9   7   1        2.38       15.69     27.50 o
  -8   7   1       10.86        8.87     18.92 o
  -7   7   1       87.66       82.89     41.37 o
  -6   7   1       78.38       79.15     26.18 o
  -5   7   1      299.82      315.11     69.60 o
  -4   7   1      157.06      172.34     46.92 o
  -3   7   1      227.55      207.58     41.03 o
  -2   7   1       22.50       39.05     12.36 o
  -1   7   1      930.19      968.13     57.73 o
   0   7   1       16.93       40.92     12.27 o
   1   7   1       18.05       15.36      6.67 o
   2   7   1       27.72       55.82     16.93 o
   3   7   1       19.42       56.97     24.58 o
   4   7   1      478.19      514.82     62.34 o
   5   7   1       19.68       75.04     36.73 o
   6   7   1      506.07      452.99     39.92 o
   7   7   1      159.57      166.52    158.30 o
   8   7   1       63.80       86.01     86.65 o
  -9   8   1       12.41       19.85     26.40 o
  -8   8   1       16.54        7.62     16.10 o
  -7   8   1     1586.40     1558.02    145.26 o
  -6   8   1      130.23      138.48     33.57 o
  -5   8   1      217.91      232.45     47.60 o
  -4   8   1     1533.16     1439.81    144.81 o
  -3   8   1     1037.23     1044.94     59.24 o
  -2   8   1      457.29      437.59     39.36 o
  -1   8   1     1418.05     1517.28     71.26 o
   0   8   1      748.65      705.08     46.52 o
   1   8   1       29.79       18.51      8.94 o
   2   8   1      844.67      806.64     96.73 o
   3   8   1     1665.93     1681.97    140.57 o
   4   8   1      553.52      623.10     80.75 o
   5   8   1     2318.64     2176.97    115.76 o
   6   8   1      575.76      597.73    334.41 o
   7   8   1       43.44       75.89     54.08 o
   8   8   1       39.55       12.03     26.85 o
  -8   9   1        3.09       25.74     27.18 o
  -7   9   1      102.02      105.86     49.23 o
  -6   9   1       48.21       39.28     15.28 o
  -5   9   1        3.53        9.36     11.33 o
  -4   9   1      140.36      176.88     40.55 o
  -3   9   1      187.88      189.97     45.83 o
  -2   9   1      563.41      583.58     41.96 o
  -1   9   1      365.79      329.32     40.38 o
   0   9   1       40.13       27.94     10.31 o
   1   9   1        0.21       10.21      5.81 o
   2   9   1       58.69       58.25     18.11 o
   3   9   1      306.95      342.42     63.16 o
   4   9   1      921.40      947.87     97.65 o
   5   9   1      111.62      162.54     61.83 o
   6   9   1        7.11       16.44     40.64 o
   7   9   1      163.64      140.29    120.61 o
   8   9   1       87.51       80.12     77.19 o
  -8  10   1        1.29        5.45     12.79 o
  -7  10   1       66.15      111.18     77.06 o
  -6  10   1      403.73      445.01     63.23 o
  -5  10   1       18.70       24.99     10.69 o
  -4  10   1      138.12      144.23     34.13 o
  -3  10   1      532.81      558.84     55.99 o
  -2  10   1      111.80      146.21     34.62 o
  -1  10   1       18.62       20.06     11.17 o
   0  10   1     1578.65     1332.53    157.19 o
   1  10   1     1176.30     1123.97     86.90 o
   2  10   1      529.76      560.39     86.91 o
   3  10   1     3331.25     3039.43    254.23 o
   4  10   1      625.95      601.89     98.35 o
   5  10   1        4.57       11.84     10.61 o
   6  10   1        9.20        5.08     25.17 o
   7  10   1       90.33      130.93    101.62 o
  -7  11   1       21.77       27.29     27.63 o
  -6  11   1       64.22       75.68     28.76 o
  -5  11   1        3.02        7.43      8.78 o
  -4  11   1      913.72      927.35    101.44 o
  -3  11   1      544.05      526.46     89.52 o
  -2  11   1       51.14       43.53     14.60 o
  -1  11   1       62.36       48.96     17.41 o
   0  11   1        0.48       35.45     48.14 o
   1  11   1      676.39      671.67    132.11 o
   2  11   1      715.66      701.09    101.02 o
   3  11   1        0.39        6.98     18.46 o
   4  11   1       22.61       22.81     18.38 o
   5  11   1       48.59       35.12     19.37 o
   6  11   1        0.46       10.44     49.71 o
  -7  12   1       10.61       14.32     19.40 o
  -6  12   1       85.14       74.07     30.12 o
  -5  12   1      131.50      120.28     35.46 o
  -4  12   1        0.58       12.66      9.99 o
  -3  12   1       17.66       31.06     12.37 o
  -2  12   1      827.09      803.87     79.63 o
  -1  12   1      145.09      165.27     47.69 o
   0  12   1      214.08      233.68     62.56 o
   1  12   1     2113.43     1896.40    164.07 o
   2  12   1      212.80      220.54     87.81 o
   3  12   1        9.38       16.98     18.31 o
   4  12   1       19.31       27.26     17.93 o
   5  12   1      110.52      144.13     84.02 o
  -6  13   1      545.54      557.05    104.67 o
  -5  13   1      226.64      239.94     76.21 o
  -4  13   1       20.78       15.10     10.23 o
  -3  13   1      139.49      133.40     43.18 o
  -2  13   1        3.53        7.99      7.71 o
  -1  13   1      443.74      387.69    105.56 o
   0  13   1      183.75      190.12     67.98 o
   1  13   1      116.23      127.80    102.16 o
   2  13   1      117.25       93.64     41.62 o
   3  13   1       40.48       64.26     33.00 o
   4  13   1      107.41      146.12     75.01 o
   5  13   1       25.82       27.17     20.71 o
  -6  14   1        8.09       13.84     22.82 o
  -5  14   1       11.76       18.96     14.17 o
  -4  14   1      106.68      112.34     38.28 o
  -3  14   1       12.93        9.91      9.48 o
  -2  14   1       27.22       28.61     15.78 o
  -1  14   1      626.68      659.55    152.23 o
   0  14   1        3.87       17.65     16.67 o
   1  14   1        2.47       19.95     15.75 o
   2  14   1       65.67       74.62     35.31 o
   3  14   1       73.92       76.82     41.95 o
   4  14   1      102.02       92.46     80.62 o
   5  14   1      347.36      440.59     66.27 o
  -5  15   1       71.96       72.04     48.78 o
  -4  15   1       10.22       10.29     14.71 o
  -3  15   1      111.60      120.64     43.04 o
  -2  15   1        1.94        6.76     14.11 o
  -1  15   1      210.82      204.44    116.70 o
   0  15   1      196.70      164.17     65.70 o
   1  15   1      251.36      236.96    130.65 o
   2  15   1      156.65      171.62     59.56 o
   3  15   1       19.62       36.84     42.28 o
  -3  16   1       85.08       75.69     90.56 o
  -2  16   1       13.39       14.45     22.52 o
  -1  16   1        8.12       11.95     36.49 o
   0  16   1       36.00       63.32     64.47 o
   1  16   1       24.26       18.31     29.33 o
  -2 -16   2        7.62       14.38     35.94 o
  -1 -16   2       57.24       46.30     60.84 o
   0 -16   2       38.34       40.05     39.84 o
   1 -16   2        3.44       17.40     27.08 o
   2 -16   2        7.94        3.66     24.03 o
   3 -16   2       23.00       22.72     38.98 o
  -3 -15   2       26.78       11.03     14.06 o
  -2 -15   2      247.60      202.84     85.63 o
  -1 -15   2      143.96      125.32     46.44 o
   0 -15   2        0.59        5.30     12.57 o
   1 -15   2       44.88       47.03     25.02 o
   2 -15   2       19.34       26.65     14.93 o
   3 -15   2        7.99        9.83     10.49 o
   4 -15   2      302.37      252.11     96.88 o
   5 -15   2      140.36      120.87    100.33 o
  -5 -14   2       82.52       57.21     65.48 o
  -4 -14   2        0.88        7.54     11.88 o
  -3 -14   2       24.07       28.50     21.00 o
  -2 -14   2      231.89      224.88     84.16 o
  -1 -14   2       17.74       24.57     18.43 o
   0 -14   2       69.19       86.27     31.32 o
   1 -14   2      386.66      383.30     79.02 o
   2 -14   2       85.02       68.14     25.12 o
   3 -14   2        0.30        7.43     10.47 o
   4 -14   2       94.23       84.53     33.17 o
   5 -14   2       19.13       10.46     11.57 o
  -5 -13   2        0.18       13.11     13.62 o
  -4 -13   2       77.93       58.26     29.79 o
  -3 -13   2        0.12        9.08     13.08 o
  -2 -13   2       27.49       46.04     26.94 o
  -1 -13   2       27.79       40.72     25.20 o
   0 -13   2        1.58       10.29      8.36 o
   1 -13   2        1.12        7.76      7.27 o
   2 -13   2     1023.75      959.50     98.50 o
   3 -13   2      280.60      288.05     73.62 o
   4 -13   2       33.31       44.48     19.08 o
   5 -13   2       82.12       98.83     33.11 o
   6 -13   2       50.81       30.17     22.12 o
  -6 -12   2        0.93       18.98     30.36 o
  -5 -12   2        2.73       17.68     24.32 o
  -4 -12   2      484.57      549.64    154.68 o
  -3 -12   2      110.55      110.33     52.56 o
  -2 -12   2      767.41      788.42     94.91 o
  -1 -12   2     1108.22      958.39    116.11 o
   0 -12   2      205.82      248.57     47.36 o
   1 -12   2       74.69       97.34     27.34 o
   2 -12   2      481.31      470.24     80.61 o
   3 -12   2        6.27        8.75      9.01 o
   4 -12   2       17.35       19.46     10.28 o
   5 -12   2       20.29       28.31     13.82 o
   6 -12   2        9.20        8.68      8.87 o
   7 -12   2       26.60       23.18     27.79 o
  -6 -11   2        1.49       11.31     16.78 o
  -5 -11   2      116.60      159.10     72.83 o
  -4 -11   2       22.58       41.42     24.47 o
  -3 -11   2        8.97       20.48     17.93 o
  -2 -11   2        1.64        9.75     11.10 o
  -1 -11   2       54.84       75.99     21.30 o
   0 -11   2     2044.38     1995.93    108.90 o
   1 -11   2      120.57      125.17     24.51 o
   2 -11   2       12.42       22.62     10.89 o
   3 -11   2      121.85      153.77     34.86 o
   4 -11   2        1.35        8.85      6.71 o
   5 -11   2      118.48      123.12     37.07 o
   6 -11   2       93.54      102.15     40.39 o
   7 -11   2      165.80      137.78     66.86 o
  -7 -10   2       31.98       46.81     43.51 o
  -6 -10   2      415.62      368.25     57.45 o
  -5 -10   2      346.32      343.05     65.09 o
  -4 -10   2     1356.66     1444.54    151.24 o
  -3 -10   2     1177.23     1194.35    108.72 o
  -2 -10   2      127.37      182.37     47.37 o
  -1 -10   2      396.60      379.28     38.13 o
   0 -10   2      910.26      891.98     66.60 o
   1 -10   2        4.73        9.41      8.24 o
   2 -10   2       94.42       93.04     27.69 o
   3 -10   2      293.00      294.94     70.36 o
   4 -10   2        3.41       11.39      8.14 o
   5 -10   2        3.48        8.34      9.12 o
   6 -10   2      214.52      248.68     68.93 o
   7 -10   2       13.88       16.01     13.58 o
   8 -10   2       39.85       21.39     19.11 o
  -8  -9   2       48.22       54.69     72.23 o
  -7  -9   2      129.53      170.02    156.20 o
  -6  -9   2        3.80        9.97     12.25 o
  -5  -9   2      174.01      212.06     67.35 o
  -4  -9   2        1.41       16.05     18.99 o
  -3  -9   2      111.86      123.68     33.69 o
  -2  -9   2     1763.88     1573.78     77.14 o
  -1  -9   2       36.67       39.04     14.88 o
   0  -9   2        9.21       10.94     11.18 o
   1  -9   2        0.58        9.15     11.37 o
   2  -9   2      305.96      303.35     57.61 o
   3  -9   2      436.62      450.42     70.42 o
   4  -9   2      351.09      358.14     72.42 o
   5  -9   2      176.28      172.51     43.48 o
   6  -9   2       50.38       68.79     21.68 o
   7  -9   2      153.01      171.81     57.87 o
   8  -9   2      158.02      166.21     75.47 o
  -8  -8   2      164.98      136.61    131.61 o
  -7  -8   2      460.19      452.72    180.19 o
  -6  -8   2      625.04      603.14     77.76 o
  -5  -8   2      420.41      423.73     90.02 o
  -4  -8   2        5.42        9.29      9.38 o
  -3  -8   2      542.76      526.43     37.89 o
  -2  -8   2      718.31      733.15     45.00 o
  -1  -8   2      133.70      112.36     34.20 o
   0  -8   2     1173.21     1052.72     70.66 o
   1  -8   2     1083.52     1058.00     69.60 o
   2  -8   2      150.59      114.07     28.05 o
   3  -8   2      533.08      479.93     58.27 o
   4  -8   2      631.62      623.34     73.06 o
   5  -8   2       22.47       28.24     14.16 o
   6  -8   2        7.50       12.85     10.45 o
   7  -8   2       92.17      129.71     44.87 o
   8  -8   2       80.64       65.19     46.95 o
   9  -8   2        0.12        8.11     25.20 o
  -9  -7   2       19.31       30.62     35.21 o
  -8  -7   2        7.60       41.74     49.31 o
  -7  -7   2      293.69      389.88     97.02 o
  -6  -7   2        4.59       16.51      9.52 o
  -5  -7   2       38.57       42.28     18.99 o
  -4  -7   2      237.38      178.16     27.00 o
  -3  -7   2      403.35      367.15     30.57 o
  -2  -7   2      266.13      268.12     32.57 o
  -1  -7   2      505.63      457.84     33.39 o
   0  -7   2     1499.20     1619.22     68.48 o
   1  -7   2      727.23      806.36     55.23 o
   2  -7   2      263.83      240.20     33.82 o
   3  -7   2       28.13       21.59     10.46 o
   4  -7   2      168.79      159.53     40.17 o
   5  -7   2      304.49      300.31     61.00 o
   6  -7   2       64.52       85.22     23.53 o
   7  -7   2        0.54        6.70     11.96 o
   8  -7   2      358.94      371.26    139.87 o
   9  -7   2        0.63        9.16     12.08 o
  -9  -6   2      251.37      233.13    180.27 o
  -8  -6   2       38.82       34.44     40.14 o
  -7  -6   2       11.08       15.34     46.74 o
  -6  -6   2      189.71      156.93     57.32 o
  -5  -6   2      132.69      150.68     42.00 o
  -4  -6   2      132.60      150.15     21.29 o
  -3  -6   2      752.21      747.19     47.70 o
  -2  -6   2     2645.46     2651.09     70.12 o
  -1  -6   2     1400.08     1393.67     51.79 o
   0  -6   2     1117.80     1065.17     46.54 o
   1  -6   2     1720.94     1697.98     46.73 o
   2  -6   2      357.55      362.15     27.53 o
   3  -6   2       44.79       35.08     12.37 o
   4  -6   2       98.97       97.15     23.95 o
   5  -6   2      765.00      779.97     86.98 o
   6  -6   2      205.27      192.76     35.15 o
   7  -6   2      245.77      286.05     77.79 o
   8  -6   2      402.74      383.11     90.66 o
   9  -6   2       27.00       27.50     22.16 o
  -9  -5   2      207.46      257.47     92.26 o
  -8  -5   2       13.98       40.90     42.54 o
  -7  -5   2       16.47       50.98     43.23 o
  -6  -5   2      129.56      137.21     34.19 o
  -5  -5   2      400.87      412.18     38.54 o
  -4  -5   2      775.70      795.04     49.82 o
  -3  -5   2     1542.42     1615.49     54.09 o
  -2  -5   2     1416.01     1477.85     52.59 o
  -1  -5   2      595.12      667.66     33.19 o
   0  -5   2       29.17       39.86     10.12 o
   1  -5   2      115.02      123.29     21.11 o
   2  -5   2       83.48       79.86     24.14 o
   3  -5   2       46.35       36.92     14.27 o
   4  -5   2      197.72      189.56     27.29 o
   5  -5   2        0.19        8.30      5.13 o
   6  -5   2      389.91      409.80     41.28 o
   7  -5   2        7.28        9.74     11.67 o
   8  -5   2        3.26       14.43     11.65 o
   9  -5   2      235.53      230.38    109.46 o
  10  -5   2        7.64       12.70     15.91 o
 -10  -4   2       21.78       19.64     36.09 o
  -9  -4   2       19.97       29.87     40.91 o
  -8  -4   2      287.28      322.43    209.34 o
  -7  -4   2       31.74       21.46     16.90 o
  -6  -4   2        0.73        2.97      3.86 o
  -5  -4   2      677.72      577.63     76.63 o
  -4  -4   2     1777.92     1758.85     83.53 o
  -3  -4   2      425.49      416.96     19.82 o
  -2  -4   2     2867.56     2864.80     99.86 o
  -1  -4   2      839.75      828.59     26.45 o
   0  -4   2      203.39      162.95     13.59 o
   1  -4   2       11.74       18.16      5.44 o
   2  -4   2      818.84      775.18     31.09 o
   3  -4   2     2135.46     2090.48     49.55 o
   4  -4   2       89.34       82.65     16.12 o
   5  -4   2     2400.08     2366.29    189.28 o
   6  -4   2     1358.44     1383.06     83.68 o
   7  -4   2      141.45      175.83     38.38 o
   8  -4   2      134.32      125.10     43.55 o
   9  -4   2      238.34      216.03     95.20 o
  10  -4   2        0.84        6.38     15.88 o
 -10  -3   2       19.60       40.67     56.16 o
  -9  -3   2      152.01      219.25    181.38 o
  -8  -3   2      281.78      362.49     98.51 o
  -7  -3   2      135.57      199.19     76.28 o
  -6  -3   2      838.16      859.56     70.62 o
  -5  -3   2     1529.45     1474.35     72.85 o
  -4  -3   2      300.87      303.82     19.70 o
  -3  -3   2      529.40      618.44     24.27 o
  -2  -3   2      808.60      850.33     30.08 o
  -1  -3   2      440.88      489.85     20.42 o
   0  -3   2       58.10       35.07      8.09 o
   1  -3   2      616.85      474.08     48.43 o
   2  -3   2     2176.57     2094.29     39.20 o
   3  -3   2        2.91        7.36      4.95 o
   4  -3   2       55.08       21.65     13.49 o
   5  -3   2       12.23        9.46      4.06 o
   6  -3   2       46.14       61.84     28.94 o
   7  -3   2      384.67      413.37     67.51 o
   8  -3   2       70.29       54.92     19.62 o
   9  -3   2        0.14        9.76     14.46 o
  10  -3   2        0.65       12.73     19.66 o
 -10  -2   2      207.38      169.09    163.30 o
  -9  -2   2      169.41      242.30    173.05 o
  -8  -2   2        1.29        2.98     10.94 o
  -7  -2   2      161.89      199.47     44.09 o
  -6  -2   2      164.07      168.62     31.62 o
  -5  -2   2        0.51        6.23      4.86 o
  -4  -2   2     1760.21     1733.93     83.01 o
  -3  -2   2       53.67       40.69      9.25 o
  -2  -2   2     1345.89     1429.77     26.17 o
  -1  -2   2      322.15      304.30     15.38 o
   0  -2   2      681.97      712.84     22.20 o
   1  -2   2     2986.20     2876.19     30.02 o
   2  -2   2       24.74       66.69      8.71 o
   3  -2   2     7588.32     7980.48    103.78 o
   4  -2   2     2776.94     2667.72    106.67 o
   5  -2   2      460.52      555.85     59.31 o
   6  -2   2     1032.51     1105.19     92.30 o
   7  -2   2      344.23      313.72     48.21 o
   8  -2   2        3.37        8.30      9.70 o
   9  -2   2      119.55      104.92     42.18 o
  10  -2   2       13.94       22.34     23.29 o
 -10  -1   2       86.16       79.82    102.95 o
  -9  -1   2       20.96       48.88     25.60 o
  -8  -1   2      499.07      665.47    155.31 o
  -7  -1   2      626.98      684.76    103.38 o
  -6  -1   2        3.00        5.14      3.22 o
  -5  -1   2     1050.41     1056.41     58.94 o
  -3  -1   2      690.97      673.96     28.12 o
  -2  -1   2      568.37      540.59     26.08 o
  -1  -1   2     3175.41     3324.49     45.69 o
   0  -1   2     1630.27     1537.18     27.36 o
   1  -1   2       51.72       20.13      5.28 o
   2  -1   2      216.19      134.49     22.10 o
   3  -1   2       51.41       56.87      7.85 o
   4  -1   2      156.48      143.02     34.32 o
   5  -1   2       33.62       36.16     16.51 o
   6  -1   2      911.55      851.76     64.60 o
   7  -1   2       34.96       27.11     13.90 o
   8  -1   2       92.02       67.76     29.51 o
   9  -1   2      183.02      154.56     36.02 o
 -10   0   2        0.57        7.15     14.27 o
  -9   0   2        0.84        9.30     13.33 o
  -8   0   2       48.19       42.57     20.87 o
  -7   0   2       49.53       41.55     25.95 o
  -6   0   2      175.21      148.36     14.56 o
  -5   0   2      574.74      584.77     41.00 o
  -4   0   2     1130.03      898.55    153.39 o
  -3   0   2       19.35       23.28      7.11 o
  -2   0   2       42.83       34.05     10.69 o
  -1   0   2      472.48      443.74     20.32 o
   0   0   2      219.33      198.59      8.77 o
   1   0   2     4711.49     4741.41     61.14 o
   2   0   2     2973.69     2804.37     85.25 o
   3   0   2      935.73      932.21     35.26 o
   4   0   2     2841.83     2992.78    237.75 o
   5   0   2      349.33      351.69     62.95 o
   6   0   2      114.35      119.55     49.14 o
   7   0   2      609.98      593.93     57.94 o
   8   0   2       77.61       79.37     22.84 o
   9   0   2       83.42       84.07     36.66 o
 -10   1   2      167.73      196.56     98.12 o
  -9   1   2       97.89      133.24     72.00 o
  -8   1   2       14.31       28.62     36.61 o
  -7   1   2      939.46      963.21     98.16 o
  -6   1   2      343.49      304.19     18.21 o
  -5   1   2      515.71      444.40     27.01 o
  -4   1   2     1155.74     1173.36     43.92 o
  -3   1   2     3171.53     3187.18     74.47 o
  -2   1   2       11.10        8.22      3.39 o
  -1   1   2     1800.52     1548.44     45.77 o
   0   1   2      671.79      648.38     23.54 o
   2   1   2       46.27       27.55      8.77 o
   3   1   2     1258.37     1242.29     33.01 o
   4   1   2     3555.22     3571.48    220.66 o
   5   1   2      510.07      397.25     53.81 o
   6   1   2     1232.57     1064.31    178.71 o
   7   1   2      596.23      518.34     95.89 o
   8   1   2        0.10        5.09      9.41 o
   9   1   2        1.75        8.44     19.56 o
  10   1   2        1.76       16.95     24.13 o
 -10   2   2      102.14      126.17     70.80 o
  -9   2   2       28.42       34.13     31.10 o
  -8   2   2       20.54       31.81     28.26 o
  -7   2   2      564.32      544.71     91.14 o
  -6   2   2      378.91      312.81     27.54 o
  -5   2   2        0.47        3.46      3.29 o
  -4   2   2      646.79      629.86     30.46 o
  -3   2   2        7.78        8.21      3.59 o
  -2   2   2     1845.06     1903.99     72.95 o
  -1   2   2        0.56       17.92      5.08 o
   0   2   2       12.37       60.59     15.56 o
   1   2   2      864.59      726.18     39.81 o
   2   2   2     3234.50     3062.72     77.93 o
   4   2   2      757.49      729.40     32.56 o
   5   2   2     1486.97     1443.72     70.84 o
   6   2   2       70.86       55.48     19.45 o
   7   2   2      506.48      511.54     97.66 o
   8   2   2      230.32      264.23     72.01 o
   9   2   2       46.24       66.37     48.09 o
  10   2   2        7.25       13.05     33.44 o
 -10   3   2        1.49       17.59     37.42 o
  -9   3   2      357.48      352.94    173.81 o
  -8   3   2       16.31       42.11     30.75 o
  -7   3   2      162.53      150.09     43.15 o
  -6   3   2     1000.49     1008.86     53.91 o
  -5   3   2      658.64      591.47     47.11 o
  -4   3   2        4.93        6.30      4.74 o
  -3   3   2     2345.09     2314.04     71.83 o
  -2   3   2      878.19      741.27     27.78 o
  -1   3   2      531.71      663.49     22.20 o
   0   3   2      935.09      815.14     25.12 o
   1   3   2     6641.47     6469.44     74.50 o
   2   3   2     6444.29     7005.26    159.74 o
   3   3   2     2049.67     2112.72     65.46 o
   4   3   2     4449.73     4440.43    231.63 o
   5   3   2      511.85      440.48     42.08 o
   6   3   2        0.97       17.83     17.06 o
   7   3   2       38.91       56.43     36.91 o
   8   3   2        0.57        4.52     26.92 o
   9   3   2       34.35       32.95     38.52 o
  10   3   2       34.94       31.99     52.85 o
 -10   4   2       75.63      110.13     55.93 o
  -9   4   2      220.87      215.45     64.34 o
  -8   4   2       58.95       67.77     38.01 o
  -7   4   2       18.53       17.93     14.43 o
  -6   4   2      637.45      561.16     58.23 o
  -5   4   2        1.09        4.03      6.69 o
  -4   4   2     2028.29     2286.78     65.73 o
  -3   4   2     1068.02     1016.94     44.43 o
  -2   4   2     1878.45     1934.23    113.80 o
  -1   4   2       55.27       37.38      8.54 o
   0   4   2      343.75      308.30     15.45 o
   1   4   2     2128.89     2245.51     45.71 o
   2   4   2     1147.55     1084.68     71.41 o
   3   4   2     1519.34     1525.86     66.83 o
   4   4   2        1.02        4.67      3.65 o
   5   4   2      906.74      207.30    450.40 o
   6   4   2       65.75       64.04     21.38 o
   7   4   2        3.76       -0.87     15.39 o
   8   4   2       17.41       16.56     33.75 o
   9   4   2      265.47      295.37    231.14 o
  10   4   2       14.90       15.49     33.51 o
 -10   5   2       13.08        0.25     26.31 o
  -9   5   2       24.53       31.51     36.53 o
  -8   5   2      315.53      302.73     74.12 o
  -7   5   2        3.41        9.04     11.55 o
  -6   5   2        6.86        8.08      6.32 o
  -5   5   2     1437.92     1392.33     95.78 o
  -4   5   2      244.47      272.70     26.70 o
  -3   5   2       11.41       14.53      5.90 o
  -2   5   2     3520.24     3553.45     94.54 o
  -1   5   2     4131.11     4078.94    138.80 o
   0   5   2     5892.26     6156.63    181.16 o
   1   5   2     2537.12     2115.87    201.71 o
   2   5   2     6600.03     7602.46    218.15 o
   3   5   2        5.74       14.44     14.39 o
   4   5   2       96.71      111.93     39.13 o
   5   5   2      203.26      178.64     21.41 o
   6   5   2       28.33       29.04     14.58 o
   7   5   2        1.18       10.29     18.93 o
   8   5   2      441.49      598.89    213.66 o
   9   5   2      235.38      197.46    148.98 o
  -9   6   2       56.36       30.26     24.97 o
  -8   6   2      206.47      213.41     92.79 o
  -7   6   2        1.46       14.57     23.40 o
  -6   6   2     1304.33     1254.82     80.84 o
  -5   6   2      883.72      950.57     65.20 o
  -4   6   2     1096.16     1156.79     71.78 o
  -3   6   2      220.60      211.32     42.11 o
  -2   6   2       43.25       32.78     11.67 o
  -1   6   2     1073.78     1090.04     79.90 o
   0   6   2      623.93      622.56     42.47 o
   1   6   2       68.14       63.69     16.54 o
   2   6   2       58.25       64.33     43.55 o
   3   6   2      197.05      164.30     51.21 o
   4   6   2      288.02      321.55     58.25 o
   5   6   2      333.95      349.57     59.31 o
   6   6   2       19.36       23.76     14.89 o
   7   6   2      245.49      257.01    184.48 o
   8   6   2       11.44       27.15     35.43 o
   9   6   2       34.51       72.38     76.19 o
  -9   7   2       30.64       25.40     24.32 o
  -8   7   2       13.82       14.55     22.31 o
  -7   7   2      518.98      444.21    138.10 o
  -6   7   2        8.48       15.43      9.14 o
  -5   7   2       48.75       60.94     19.44 o
  -4   7   2     1897.35     2032.89    110.33 o
  -3   7   2      716.34      804.10     43.76 o
  -2   7   2     1962.48     1942.85     77.41 o
  -1   7   2     1494.65     1439.15     77.09 o
   0   7   2     3704.04     3643.72    269.47 o
   1   7   2      470.67      423.19     39.84 o
   2   7   2      793.47      839.68     79.32 o
   3   7   2      313.28      325.23     53.86 o
   4   7   2      204.33      254.44     56.52 o
   5   7   2      223.22      289.06     53.93 o
   6   7   2     1420.76     1394.63    149.53 o
   7   7   2      338.38      301.50     98.53 o
   8   7   2      220.69      237.23    214.01 o
  -8   8   2      545.48      514.95    205.64 o
  -7   8   2      177.99      226.33     91.94 o
  -6   8   2      315.71      352.36     72.60 o
  -5   8   2      306.99      353.90     44.16 o
  -4   8   2       45.44       49.11     14.70 o
  -3   8   2      296.81      276.41     52.64 o
  -2   8   2        3.32       11.71     11.33 o
  -1   8   2      450.07      395.29     34.09 o
   0   8   2      178.95      151.97     29.27 o
   1   8   2      341.74      344.45     23.69 o
   2   8   2     1342.53     1346.69     98.29 o
   3   8   2     1062.39     1231.21    117.59 o
   4   8   2        5.03       12.10     14.49 o
   5   8   2       26.38       14.61     17.78 o
   6   8   2       20.65       29.91     49.92 o
   7   8   2      105.80      167.34     75.55 o
   8   8   2       79.97       86.46     72.78 o
  -8   9   2        8.74       11.17     19.02 o
  -7   9   2       89.16       85.04     49.32 o
  -6   9   2      352.49      407.72    106.03 o
  -5   9   2        1.28        9.64      9.15 o
  -4   9   2      309.70      327.08     62.90 o
  -3   9   2      373.56      377.65     63.24 o
  -2   9   2      603.88      612.23     50.87 o
  -1   9   2      196.17      191.48     40.67 o
   0   9   2     1010.15      852.38     78.44 o
   1   9   2      421.75      370.57     29.08 o
   2   9   2      451.57      418.30     82.81 o
   3   9   2     1109.64     1205.03    117.05 o
   4   9   2     1599.22     2050.15    216.31 o
   5   9   2      268.09      322.13     57.02 o
   6   9   2      432.54      478.46    324.26 o
   7   9   2       95.04      124.90    118.48 o
   8   9   2        7.65        4.12     31.80 o
  -8  10   2       97.71       80.41     50.21 o
  -7  10   2      116.08      146.41     86.16 o
  -6  10   2        1.20        9.86      9.09 o
  -5  10   2       60.66       54.39     20.40 o
  -4  10   2      190.20      198.31     42.62 o
  -3  10   2      586.65      568.41     50.15 o
  -2  10   2      303.73      261.50     58.97 o
  -1  10   2     1234.33     1193.97     89.41 o
   0  10   2     1238.25     1152.30     91.44 o
   1  10   2      792.13      664.42     73.87 o
   2  10   2       11.66       32.65     18.38 o
   3  10   2       43.17       85.70     33.56 o
   4  10   2       18.21       32.59     24.50 o
   5  10   2       34.20       65.98     31.64 o
   6  10   2        0.05        7.14     32.51 o
   7  10   2       30.96       45.09     63.33 o
  -7  11   2       49.21       63.42     35.83 o
  -6  11   2       27.40       34.12     20.44 o
  -5  11   2       12.90       24.16     12.26 o
  -4  11   2       16.65       24.36     11.67 o
  -3  11   2       12.09       21.59     10.68 o
  -2  11   2      488.05      441.54     57.52 o
  -1  11   2      255.28      254.13     58.42 o
   0  11   2      514.66      438.90     45.74 o
   1  11   2     1452.26     1353.16    139.31 o
   2  11   2      582.05      576.69    120.77 o
   3  11   2      129.86      156.03     56.62 o
   4  11   2      413.02      494.10    194.75 o
   5  11   2       22.55       47.83     27.98 o
   6  11   2        1.19       18.70     47.17 o
  -7  12   2        0.78        3.10     18.24 o
  -6  12   2      211.43      249.22     45.34 o
  -5  12   2      189.87      221.84     69.24 o
  -4  12   2      287.34      302.60     59.26 o
  -3  12   2      880.39      870.99     81.98 o
  -2  12   2      372.61      360.02     66.61 o
  -1  12   2      161.68      180.88     46.04 o
   0  12   2       79.67      104.59     48.39 o
   1  12   2       78.36      113.54     48.03 o
   2  12   2        2.33       10.15     16.56 o
   3  12   2       36.30       45.23     28.66 o
   4  12   2      154.23      155.82     68.88 o
   5  12   2        0.32       17.01     14.24 o
  -6  13   2        1.12        6.01     10.85 o
  -5  13   2        0.02        8.10      7.63 o
  -4  13   2       71.30       79.84     23.89 o
  -3  13   2       49.91       51.54     19.24 o
  -2  13   2      293.87      261.49     66.21 o
  -1  13   2      634.74      613.76    175.36 o
   0  13   2       35.99       49.14     29.66 o
   1  13   2       36.75       43.63     25.71 o
   2  13   2      184.29      201.48     90.49 o
   3  13   2       13.90        8.46     14.60 o
   4  13   2        7.51       18.51     24.32 o
   5  13   2      260.23      317.56     73.80 o
  -5  14   2      250.38      189.01     71.70 o
  -4  14   2       16.72       21.30     12.28 o
  -3  14   2        8.01       11.13      9.79 o
  -2  14   2       84.92      104.13     39.88 o
  -1  14   2       22.72       46.51     35.04 o
   0  14   2       76.02       89.85     66.64 o
   1  14   2      245.12      272.87    112.81 o
   2  14   2      314.22      359.18    167.85 o
   3  14   2       22.37       21.73     18.37 o
   4  14   2      164.05      153.51    142.23 o
  -5  15   2        0.19        5.72     10.87 o
  -4  15   2       73.33       51.56     20.41 o
  -3  15   2       68.69       56.48     35.26 o
  -2  15   2        4.36       13.55     15.73 o
  -1  15   2        7.91        8.72     17.21 o
   0  15   2       24.66       20.47     18.86 o
   1  15   2       65.68       42.16     31.04 o
   2  15   2       44.38       70.39     31.58 o
   3  15   2      198.44      222.88    244.45 o
  -3  16   2        2.98        7.85     33.47 o
  -2  16   2      143.47      153.36    115.19 o
  -1  16   2      260.73      206.67    259.57 o
   0  16   2      164.42      131.83    131.97 o
  -2 -16   3      382.92      397.80    261.30 o
  -1 -16   3      118.77       83.50     98.46 o
   0 -16   3      109.99       85.48    109.19 o
   1 -16   3       69.06       95.03     96.08 o
   2 -16   3       11.14        3.21     23.72 o
   3 -16   3        2.22        9.88     26.40 o
  -4 -15   3        4.72       24.23     27.76 o
  -3 -15   3       21.81       19.67     18.27 o
  -2 -15   3       97.52      112.62     63.26 o
  -1 -15   3       16.68       16.54     14.49 o
   0 -15   3       72.75       92.81     40.86 o
   1 -15   3      145.22      132.03     44.12 o
   2 -15   3       95.75       93.57     40.04 o
   3 -15   3      113.58      103.54     32.32 o
   4 -15   3      141.94      138.48     56.36 o
   5 -15   3      232.32      172.29    103.54 o
  -5 -14   3       12.53       15.04     18.94 o
  -4 -14   3      241.36      240.28     97.00 o
  -3 -14   3       10.99        9.40     15.15 o
  -2 -14   3       91.10      123.57     52.37 o
  -1 -14   3       14.87       17.84     18.18 o
   0 -14   3       34.00       24.27     19.99 o
   1 -14   3       14.61       17.30     12.56 o
   2 -14   3      468.10      463.90    109.95 o
   3 -14   3       83.30       82.62     31.04 o
   4 -14   3       62.38       53.85     22.13 o
   5 -14   3       43.49       28.70     15.97 o
  -5 -13   3       21.50       26.93     21.29 o
  -4 -13   3       16.48       30.42     21.79 o
  -3 -13   3       32.22       60.33     35.70 o
  -2 -13   3      363.84      404.25    114.08 o
  -1 -13   3      522.66      485.23     86.29 o
   0 -13   3      212.41      209.43     56.03 o
   1 -13   3      572.02      500.90     71.27 o
   2 -13   3      409.23      460.04    100.85 o
   3 -13   3      499.53      586.04    101.56 o
   4 -13   3       11.74       19.79     13.39 o
   5 -13   3       36.14       42.58     19.43 o
   6 -13   3        1.62        7.60     10.43 o
  -6 -12   3       11.39       36.24     55.87 o
  -5 -12   3       25.80       44.79     34.14 o
  -4 -12   3       21.78       27.84     16.21 o
  -3 -12   3       43.07       52.76     26.54 o
  -2 -12   3      295.49      299.11     80.43 o
  -1 -12   3        2.12        7.01      7.50 o
   0 -12   3      659.42      545.00     61.75 o
   1 -12   3       10.70       10.24     12.46 o
   2 -12   3      154.81      148.95     30.16 o
   3 -12   3       59.80       65.87     21.00 o
   4 -12   3       29.93       36.64     17.71 o
   5 -12   3        9.34       16.67     10.74 o
   6 -12   3       63.24       70.58     30.55 o
  -6 -11   3        4.00       10.64     13.26 o
  -5 -11   3       80.14      112.11     40.51 o
  -4 -11   3      742.02      824.58    130.61 o
  -3 -11   3      646.54      698.60    106.59 o
  -2 -11   3      375.84      349.19     59.83 o
  -1 -11   3     1250.03     1154.82     79.66 o
   0 -11   3      331.42      326.22     53.02 o
   1 -11   3      799.29      718.68     66.99 o
   2 -11   3       80.39       86.94     24.60 o
   3 -11   3      153.99      191.63     47.19 o
   4 -11   3        9.78        7.99      7.36 o
   5 -11   3      177.35      219.95     41.77 o
   6 -11   3      236.04      259.84     64.66 o
   7 -11   3       80.01       80.18     41.03 o
  -7 -10   3       60.03      110.82     64.27 o
  -6 -10   3        1.83       15.00     15.67 o
  -5 -10   3      283.67      315.45    106.65 o
  -4 -10   3      445.94      433.17     64.72 o
  -3 -10   3       14.25       23.43     13.94 o
  -2 -10   3      219.42      204.92     50.48 o
  -1 -10   3       78.24       82.26     22.24 o
   0 -10   3      130.38      104.05     28.53 o
   1 -10   3       52.61       71.28     20.34 o
   2 -10   3      247.93      262.77     47.96 o
   3 -10   3       38.94       40.90     17.01 o
   4 -10   3      129.98      143.43     31.33 o
   5 -10   3       37.11       47.72     19.01 o
   6 -10   3        8.36       12.06      9.60 o
   7 -10   3      212.73      216.96     86.42 o
   8 -10   3       98.83      105.69     58.78 o
  -8  -9   3        8.18        7.93     27.83 o
  -7  -9   3       94.44      142.17     88.29 o
  -6  -9   3      657.08      691.54     98.32 o
  -5  -9   3      269.41      298.93     70.53 o
  -4  -9   3      477.59      452.17     56.16 o
  -3  -9   3     1061.21     1059.37     81.79 o
  -2  -9   3       25.21       23.66     10.82 o
  -1  -9   3     1115.60     1024.01     62.61 o
   0  -9   3      263.83      263.73     76.73 o
   1  -9   3      168.96      145.22     28.33 o
   2  -9   3        2.60       15.02     11.06 o
   3  -9   3     1254.10     1262.56     77.81 o
   4  -9   3      849.07      815.06     99.98 o
   5  -9   3      200.05      238.66     50.87 o
   6  -9   3      128.80      148.37     41.49 o
   7  -9   3      117.67      132.27     42.95 o
   8  -9   3       14.05       35.07     31.15 o
  -8  -8   3       11.27       28.94     52.90 o
  -7  -8   3      398.16      440.38    243.03 o
  -6  -8   3      187.84      178.64     49.06 o
  -5  -8   3       17.62       17.49     12.32 o
  -4  -8   3       20.90       24.46     14.12 o
  -3  -8   3      373.71      354.52     34.71 o
  -2  -8   3        1.67       11.55      7.08 o
  -1  -8   3     1851.96     1954.42     90.95 o
   0  -8   3     2148.73     2277.26     88.76 o
   1  -8   3      176.38      169.83     32.73 o
   2  -8   3       74.37       66.97     21.06 o
   3  -8   3        0.24       10.09      9.71 o
   4  -8   3       11.37       14.89     12.04 o
   5  -8   3      403.21      503.06     64.38 o
   6  -8   3       60.08       85.89     26.10 o
   7  -8   3       29.55       23.76     16.37 o
   8  -8   3       83.78       85.23     70.83 o
   9  -8   3        3.14        3.35     12.63 o
  -7  -7   3       23.80       47.04     49.14 o
  -6  -7   3      297.42      319.51     56.00 o
  -5  -7   3      256.27      233.57     42.95 o
  -4  -7   3       28.14       32.97     10.46 o
  -3  -7   3     1327.62     1202.13     71.23 o
  -2  -7   3      254.59      245.52     36.12 o
  -1  -7   3       31.68       17.84     10.09 o
   0  -7   3       38.57       34.11     13.45 o
   1  -7   3     2771.02     2730.10     91.03 o
   2  -7   3      976.91      951.73     56.02 o
   3  -7   3      355.27      361.24     40.05 o
   4  -7   3      671.01      552.16     87.49 o
   5  -7   3       57.39       80.91     23.36 o
   6  -7   3       12.61       18.75     10.24 o
   7  -7   3       52.82       57.46     26.99 o
   8  -7   3       37.84       38.05     24.50 o
   9  -7   3       60.78       38.45     30.50 o
  -9  -6   3      229.55      300.15    103.82 o
  -8  -6   3        7.64       26.94     44.83 o
  -7  -6   3        2.51       20.58     43.74 o
  -6  -6   3      200.76      198.79     64.20 o
  -5  -6   3      425.12      410.63     40.52 o
  -4  -6   3      159.11      139.39     28.20 o
  -3  -6   3     5320.15     5438.32    164.70 o
  -2  -6   3     3522.87     3357.32    101.63 o
  -1  -6   3      782.96      767.09     39.18 o
   0  -6   3       30.84       17.53      7.54 o
   1  -6   3      136.35      123.97     27.22 o
   2  -6   3      221.61      200.34     24.81 o
   3  -6   3        5.44       11.30      8.96 o
   4  -6   3        1.78        7.43      7.12 o
   5  -6   3        1.20       10.28      9.71 o
   6  -6   3       11.07       16.74      9.54 o
   7  -6   3      109.55      102.47     39.27 o
   8  -6   3       43.38       39.55     21.47 o
   9  -6   3       54.03       55.86     34.25 o
  -9  -5   3        0.78       13.87     28.29 o
  -8  -5   3       39.84       38.11     43.11 o
  -7  -5   3        1.51       15.44     30.41 o
  -6  -5   3       43.29       51.29     20.38 o
  -5  -5   3     1172.65     1192.42     76.88 o
  -4  -5   3       49.24       44.57     16.08 o
  -3  -5   3       18.82       33.45      9.54 o
  -2  -5   3       87.12       60.29     16.42 o
  -1  -5   3     1069.98     1017.97     41.35 o
   0  -5   3        7.07        5.50      5.38 o
   1  -5   3      711.21      706.56     33.56 o
   3  -5   3       30.74       27.16     11.04 o
   4  -5   3       52.06       53.87     16.42 o
   5  -5   3      606.98      540.60     80.34 o
   6  -5   3       73.15       68.73     22.13 o
   7  -5   3      239.83      228.27     71.06 o
   8  -5   3      163.17      183.34     65.55 o
   9  -5   3      173.91      196.67     86.50 o
  10  -5   3       22.45       13.19     23.67 o
  -9  -4   3       11.11       29.37     42.58 o
  -8  -4   3      130.20      145.68     84.34 o
  -7  -4   3      142.94      160.12     51.86 o
  -6  -4   3      351.87      312.10     45.21 o
  -5  -4   3     4382.93     4514.44    148.09 o
  -4  -4   3     1519.85     1439.27    128.18 o
  -3  -4   3     1471.75     1571.31     56.58 o
  -2  -4   3      532.01      466.09     23.10 o
  -1  -4   3      447.16      327.51     20.50 o
   0  -4   3      172.96      191.36     12.53 o
   2  -4   3      128.16      130.45     15.88 o
   3  -4   3      329.89      279.57     21.98 o
   4  -4   3      412.77      394.60     29.19 o
   5  -4   3      987.12       73.23    266.16 o
   6  -4   3      275.62      269.18     42.73 o
   7  -4   3       26.99       33.43     15.72 o
   8  -4   3       10.78        8.86     10.32 o
   9  -4   3       12.62       16.35     22.70 o
  10  -4   3       33.61       19.52     18.63 o
 -10  -3   3        8.83       13.39     35.89 o
  -9  -3   3       16.96       40.52     41.04 o
  -8  -3   3       12.55       17.46     16.29 o
  -7  -3   3      549.23      521.80     83.17 o
  -6  -3   3       31.86       11.30     13.41 o
  -5  -3   3       16.18       27.97      9.23 o
  -4  -3   3        0.49        3.68      4.94 o
  -3  -3   3       27.70       42.15     10.39 o
  -2  -3   3     2383.58     2697.58     40.62 o
  -1  -3   3     1230.75     1227.73     25.90 o
   0  -3   3       10.70       19.12      6.08 o
   1  -3   3      260.52      302.64     14.21 o
   2  -3   3      238.80      231.87     14.41 o
   3  -3   3     3028.68     3016.29    122.45 o
   4  -3   3       27.41       21.63      6.36 o
   5  -3   3     1100.14      966.85     65.35 o
   6  -3   3      459.13      476.84     72.01 o
   7  -3   3      217.61      222.13     48.96 o
   8  -3   3       36.86       44.42     20.77 o
   9  -3   3       55.41       57.08     36.01 o
  10  -3   3       11.98       11.28     17.00 o
 -10  -2   3       17.71       17.99     34.08 o
  -9  -2   3        6.56       13.78     19.96 o
  -8  -2   3      252.69      290.27    127.93 o
  -7  -2   3     1191.06     1327.28    191.42 o
  -6  -2   3      251.36      241.98     26.66 o
  -5  -2   3      954.68      783.28    227.02 o
  -4  -2   3      668.06      632.94     31.49 o
  -3  -2   3      392.99      380.69     21.25 o
  -2  -2   3      414.54      360.29     18.78 o
  -1  -2   3    16873.10    16984.13    159.57 o
   0  -2   3      358.94      333.63     18.28 o
   1  -2   3     2691.96     2765.98     46.70 o
   2  -2   3     3464.54     3957.83     60.78 o
   3  -2   3     1735.13     1800.65     43.47 o
   4  -2   3     1021.37     1076.34     40.74 o
   5  -2   3      116.32      111.73     40.49 o
   6  -2   3        3.08        9.89     10.25 o
   7  -2   3       13.74       13.59      8.65 o
   8  -2   3        3.42        9.22      7.71 o
   9  -2   3       12.07       11.48     10.72 o
  10  -2   3       37.80       25.95     20.22 o
 -10  -1   3        1.07       18.98     32.80 o
  -9  -1   3       67.46       77.25     34.26 o
  -8  -1   3      137.72      184.44     81.88 o
  -7  -1   3       12.17       20.76     28.83 o
  -6  -1   3       81.90       74.44     13.98 o
  -5  -1   3      964.27       52.84    306.86 o
  -4  -1   3     2863.71     2803.24    140.74 o
  -3  -1   3      357.09      405.49     22.21 o
  -2  -1   3     1786.42     1923.47     66.44 o
  -1  -1   3       40.38       33.39      8.28 o
   0  -1   3      478.91      480.05     21.23 o
   1  -1   3     9843.02     9558.33     82.17 o
   2  -1   3     1427.09     1515.22     28.22 o
   3  -1   3     3272.37     3177.14    144.62 o
   4  -1   3       58.68       49.60     12.05 o
   5  -1   3        2.05       15.73     14.70 o
   6  -1   3       34.73       32.93     13.37 o
   7  -1   3      101.79      110.70     39.73 o
   8  -1   3        1.44        6.76      7.27 o
   9  -1   3      125.30      120.95     52.96 o
 -10   0   3       68.80       73.11     38.86 o
  -9   0   3       84.55       81.13     40.91 o
  -8   0   3       11.82        5.48     23.53 o
  -7   0   3      467.34      425.52     60.11 o
  -6   0   3      176.70      172.64     27.16 o
  -5   0   3      120.45       32.88     37.12 o
  -4   0   3     1801.26     1896.69     50.71 o
  -3   0   3     8848.35     8882.54    207.24 o
  -2   0   3      972.60      875.54     36.58 o
   0   0   3     7981.59     8630.46     87.78 o
   1   0   3       43.18       41.14     10.64 o
   2   0   3     1377.74     1334.58     44.58 o
   3   0   3     1374.97     1425.38     45.65 o
   4   0   3       79.81       71.74     11.40 o
   5   0   3      124.97      133.68     34.64 o
   6   0   3      858.98      989.55     91.17 o
   7   0   3      260.53      269.96     48.44 o
   8   0   3      119.65      117.87     48.02 o
   9   0   3       10.65       16.82     11.49 o
 -10   1   3       90.60       93.06     46.48 o
  -9   1   3       18.37       26.88     28.47 o
  -8   1   3      174.94      234.05    135.88 o
  -7   1   3     1097.88     1237.20    118.86 o
  -6   1   3     1029.33      863.93    125.79 o
  -5   1   3       14.58       11.65      5.53 o
  -4   1   3     1505.55     1651.22     53.05 o
  -3   1   3       59.55       66.88     14.20 o
  -2   1   3      513.52      438.69     27.93 o
  -1   1   3     5280.07     5398.63     88.42 o
   0   1   3     2094.74     2291.99     45.41 o
   1   1   3     4561.53     4949.47     68.81 o
   2   1   3     1980.03     2060.26     39.85 o
   4   1   3       12.48        7.11      3.71 o
   5   1   3        1.15       14.44     14.41 o
   6   1   3       43.03       34.09     14.39 o
   7   1   3      604.70      599.53    109.17 o
   8   1   3      176.62      215.15     43.90 o
   9   1   3       39.43       53.22     37.33 o
 -10   2   3        0.11        6.95     13.32 o
  -9   2   3      152.40      186.07     70.92 o
  -8   2   3        4.67       18.12     29.64 o
  -7   2   3       54.49       56.20     21.45 o
  -6   2   3      806.22      664.42    181.45 o
  -5   2   3     1469.09     1492.97     86.33 o
  -4   2   3      163.75      144.29     19.11 o
  -3   2   3     1114.99     1075.25     49.32 o
  -2   2   3     2645.66     2664.11    112.02 o
  -1   2   3     3263.41     3537.50     71.84 o
   0   2   3      106.29       89.33     16.79 o
   2   2   3       85.88       84.65      9.46 o
   4   2   3     4498.22     4177.45    234.81 o
   5   2   3      851.41      855.33     44.24 o
   6   2   3      445.81      414.29     72.03 o
   7   2   3      285.56      290.66     40.49 o
   8   2   3       72.88       58.21     48.87 o
   9   2   3       21.88       23.81     25.28 o
 -10   3   3      135.99      155.07    148.17 o
  -9   3   3      378.67      482.46    277.15 o
  -8   3   3      257.75      306.09    148.60 o
  -7   3   3       93.52      149.63     87.83 o
  -6   3   3      567.76      572.83     58.93 o
  -5   3   3        2.95        3.63      4.16 o
  -4   3   3       37.53       33.62      9.47 o
  -3   3   3       12.39       15.93      5.45 o
  -2   3   3     1365.18     1418.17     43.42 o
  -1   3   3      524.58      508.76     25.89 o
   0   3   3     4686.33     5134.97    102.66 o
   2   3   3       23.20       37.89     12.26 o
   3   3   3      823.99      794.62     55.71 o
   4   3   3       94.66       83.92     13.30 o
   5   3   3     1441.16     1246.78     85.77 o
   6   3   3       74.45      120.63     41.74 o
   7   3   3        2.56        7.29     13.06 o
   8   3   3       21.19       44.16     37.47 o
   9   3   3       48.78       66.64     61.27 o
  10   3   3        0.75        3.86     10.40 o
 -10   4   3        7.58       33.84     42.40 o
  -9   4   3       41.49       32.68     31.67 o
  -8   4   3       79.71      119.17     52.62 o
  -7   4   3       28.13       38.40     26.60 o
  -6   4   3        1.04        7.43      6.55 o
  -5   4   3       95.57      115.94     29.81 o
  -4   4   3       20.80       20.17      7.17 o
  -3   4   3     1698.01     1797.37     44.62 o
  -2   4   3       29.52       35.84     10.29 o
  -1   4   3     3668.97     3988.51    133.03 o
   0   4   3       35.03       34.79     11.85 o
   2   4   3     5687.87     6425.65    152.57 o
   3   4   3     1124.62     1298.34     52.28 o
   4   4   3      962.70      868.67     41.60 o
   5   4   3      962.85      673.47    167.49 o
   6   4   3       31.89       31.98     15.27 o
   7   4   3        4.56       21.08     45.73 o
   8   4   3      195.74      190.47    121.40 o
   9   4   3       29.20       32.12     31.13 o
  -9   5   3       56.25       79.46     76.24 o
  -8   5   3       98.60      135.63     80.70 o
  -7   5   3        6.62       22.47     25.35 o
  -6   5   3      533.45      477.77     44.99 o
  -5   5   3      470.07      416.60     48.12 o
  -4   5   3     1224.19     1284.94     53.08 o
  -3   5   3      256.52      234.55     30.46 o
  -2   5   3     2930.74     3119.97     87.05 o
  -1   5   3      502.67      499.02     24.14 o
   0   5   3       31.91       24.36      7.77 o
   1   5   3     1585.33     1734.46     42.91 o
   2   5   3      104.11      132.88     60.95 o
   3   5   3     1278.31     1443.43     75.11 o
   4   5   3      281.56      275.80     48.10 o
   5   5   3       31.69       28.22     11.81 o
   6   5   3       10.76       27.17     36.36 o
   7   5   3        1.84       14.71     46.21 o
   8   5   3       26.41       19.57     88.91 o
   9   5   3       15.45       18.83     51.18 o
  -9   6   3       27.01       48.03     54.92 o
  -8   6   3        6.92       10.99     28.96 o
  -7   6   3       13.81       20.74     21.53 o
  -6   6   3      170.96      153.35     33.71 o
  -5   6   3      664.43      530.47     71.04 o
  -4   6   3       67.71       64.72     17.83 o
  -3   6   3      807.76      639.78     78.92 o
  -2   6   3      174.11      151.86     27.08 o
  -1   6   3     5939.50     6727.51    165.23 o
   0   6   3     1496.58     1511.19    120.17 o
   1   6   3      412.24      434.01     28.24 o
   2   6   3      767.26      866.68     77.05 o
   3   6   3      939.31     1254.96     85.22 o
   4   6   3        7.24       12.81     13.30 o
   5   6   3      351.07      459.35     46.57 o
   6   6   3      741.52      658.86    208.58 o
   7   6   3      127.88      144.34     74.93 o
   8   6   3      294.06      286.71    287.21 o
   9   6   3      342.59      254.12    218.91 o
  -9   7   3       22.36       34.31     29.86 o
  -8   7   3      516.06      479.76    103.42 o
  -7   7   3      274.20      327.91    114.04 o
  -6   7   3      834.46      803.76     91.86 o
  -5   7   3      546.14      511.87     50.84 o
  -4   7   3      888.75      861.48     69.29 o
  -3   7   3        6.13        8.53      9.82 o
  -2   7   3      316.07      294.74     34.05 o
  -1   7   3      714.21      746.57     47.25 o
   0   7   3      103.41       89.28     19.17 o
   1   7   3      185.58      147.59     27.44 o
   2   7   3     2602.27     3035.01    367.02 o
   3   7   3       95.60       87.67     27.98 o
   4   7   3       74.36       79.81     29.75 o
   5   7   3      155.42      172.17     53.02 o
   6   7   3       69.31       80.91     59.50 o
   7   7   3       47.29       77.91     65.10 o
   8   7   3        1.92       17.77     46.38 o
  -8   8   3       84.14      107.99     46.31 o
  -7   8   3      209.56      182.24     87.85 o
  -6   8   3        0.90        6.10      8.49 o
  -5   8   3       29.00       29.00     12.59 o
  -4   8   3      102.15       86.88     23.04 o
  -3   8   3     1258.82     1232.03     66.29 o
  -2   8   3       29.62       34.63     12.48 o
  -1   8   3        3.05        7.57      8.72 o
   0   8   3      286.38      226.61     39.00 o
   1   8   3       99.58      118.24     30.54 o
   2   8   3       22.80       22.63     30.10 o
   3   8   3      974.43     1315.47    111.96 o
   4   8   3      877.37     1002.86     91.99 o
   5   8   3      221.19      246.48     51.36 o
   6   8   3      683.12      699.55    436.86 o
   7   8   3      520.82      473.17    233.67 o
   8   8   3        2.69       12.33     26.54 o
  -8   9   3      441.69      404.50    108.09 o
  -7   9   3      197.14      203.07     88.53 o
  -6   9   3       72.45       89.45     25.37 o
  -5   9   3        3.37        4.35      6.45 o
  -4   9   3      305.27      296.10     46.42 o
  -3   9   3      207.21      211.33     42.82 o
  -2   9   3       70.67       98.40     21.99 o
  -1   9   3      178.37      218.01     65.14 o
   0   9   3     3338.72     3091.77    374.38 o
   1   9   3      176.69      185.93     43.99 o
   2   9   3      577.88      624.22    195.27 o
   3   9   3      295.00      294.48     64.26 o
   4   9   3       53.64       54.93     30.85 o
   5   9   3       33.57       55.63     32.80 o
   6   9   3       36.31       52.38     62.48 o
   7   9   3        7.63       18.22     43.50 o
  -8  10   3       16.05       21.44     39.41 o
  -7  10   3       13.08       14.58     18.62 o
  -6  10   3       22.93       19.54     12.67 o
  -5  10   3       25.06       21.52     10.44 o
  -4  10   3       46.86       74.44     19.83 o
  -3  10   3       94.25      107.10     25.77 o
  -2  10   3       38.96       36.42     14.43 o
  -1  10   3       54.08       46.92     16.35 o
   0  10   3        0.81        4.95      8.27 o
   1  10   3      535.87      455.92     68.27 o
   2  10   3      333.93      317.85     94.01 o
   3  10   3      138.30      179.26     42.54 o
   4  10   3      663.36      792.44    114.89 o
   5  10   3      204.04      210.50     91.43 o
   6  10   3        4.27        6.64     27.03 o
   7  10   3       94.87       88.99     85.91 o
  -7  11   3        1.90       12.45     21.34 o
  -6  11   3       97.15      116.36     39.67 o
  -5  11   3       38.21       36.96     18.37 o
  -4  11   3       55.02       76.75     21.95 o
  -3  11   3      519.87      612.20     75.24 o
  -2  11   3     1442.53     1567.98    119.30 o
  -1  11   3      237.55      268.03     48.36 o
   0  11   3      787.63      629.53    106.94 o
   1  11   3      169.36      192.21     55.14 o
   2  11   3       35.49       36.50     23.94 o
   3  11   3       12.78       18.56     19.50 o
   4  11   3      153.01      148.52     69.86 o
   5  11   3       18.44       14.17     15.31 o
   6  11   3       30.27       31.52     39.38 o
  -6  12   3       37.32       59.81     25.05 o
  -5  12   3       73.41       70.32     25.98 o
  -4  12   3        0.28        6.19      5.94 o
  -3  12   3       78.93       94.99     28.36 o
  -2  12   3       14.83       15.40     10.99 o
  -1  12   3       35.77       35.86     15.42 o
   0  12   3        4.89       13.37     14.18 o
   1  12   3       28.20       48.83     24.76 o
   2  12   3      158.54      213.47     47.46 o
   3  12   3        1.20       16.75     22.08 o
   4  12   3        8.18        6.94     17.08 o
   5  12   3      182.47      170.45     83.90 o
  -6  13   3       28.27       40.71     21.96 o
  -5  13   3      256.37      222.35     81.92 o
  -4  13   3      241.43      229.59     73.76 o
  -3  13   3      201.44      256.86     62.28 o
  -2  13   3      387.03      442.27     61.93 o
  -1  13   3       33.31       64.70     32.65 o
   0  13   3       60.45       59.24     25.00 o
   1  13   3      192.16      222.76     48.98 o
   2  13   3      180.81      182.35     75.43 o
   3  13   3       59.99       40.04     24.09 o
   4  13   3      202.55      197.06     92.35 o
   5  13   3      331.95      312.07    184.89 o
  -5  14   3        7.80       16.60     13.70 o
  -4  14   3        2.36       14.61      9.48 o
  -3  14   3       22.38       19.84     12.07 o
  -2  14   3       31.95       34.43     28.35 o
  -1  14   3        0.11       14.36     15.62 o
   0  14   3        5.34       17.70     17.50 o
   1  14   3      102.19      120.07     63.61 o
   2  14   3        2.42       14.24     18.89 o
   3  14   3      166.84      205.78     65.29 o
   4  14   3      175.34      149.43    105.75 o
  -4  15   3       82.56       61.18     94.78 o
  -3  15   3        1.20        8.37     11.96 o
  -2  15   3      115.56      118.27     55.65 o
  -1  15   3      235.63      205.19    156.41 o
   0  15   3      106.07      118.73     62.35 o
   1  15   3       86.93       70.85     48.48 o
   2  15   3      236.17      270.67     92.16 o
  -2  16   3       69.71       50.89     85.91 o
  -1  16   3       93.16       47.49     34.64 o
  -2 -16   4       78.36       51.33     72.74 o
  -1 -16   4       25.89       40.31     39.95 o
   3 -16   4       29.32       15.63     15.73 o
  -4 -15   4        0.16        4.83     18.53 o
  -3 -15   4       19.83       14.82     16.47 o
  -2 -15   4       19.88       22.11     17.12 o
  -1 -15   4        1.98       11.76     11.02 o
   0 -15   4       65.02       91.18     36.40 o
   1 -15   4       63.48       91.92     39.95 o
   2 -15   4        8.11       11.47     11.77 o
   3 -15   4       84.97       64.73     29.75 o
   4 -15   4       34.00       27.65     15.23 o
   5 -15   4       92.56       78.42     49.28 o
  -5 -14   4      115.74       93.43     76.48 o
  -4 -14   4        9.66       10.25     13.50 o
  -3 -14   4       12.39       26.18     18.37 o
  -2 -14   4       57.45       68.98     29.11 o
  -1 -14   4       62.92       85.38     38.15 o
   0 -14   4      121.30      112.24     44.99 o
   1 -14   4      268.10      275.72     65.99 o
   2 -14   4      410.30      474.81    118.38 o
   3 -14   4      682.92      826.30    114.91 o
   4 -14   4      241.55      248.54     68.50 o
   5 -14   4      142.40      124.51     48.54 o
  -5 -13   4       54.96       38.97     27.71 o
  -4 -13   4        6.73       15.20     14.90 o
  -3 -13   4      125.85      142.46     55.04 o
  -2 -13   4      466.45      569.43     80.87 o
  -1 -13   4       81.98      104.28     30.14 o
   0 -13   4        0.21       15.99     13.67 o
   1 -13   4       51.63       55.68     20.96 o
   2 -13   4       32.29       31.30     14.24 o
   3 -13   4      218.86      245.77     61.05 o
   4 -13   4       21.30       17.69     12.32 o
   5 -13   4        6.29        8.90     11.07 o
   6 -13   4       21.30       25.65     16.98 o
  -6 -12   4       31.00       41.95     50.81 o
  -5 -12   4       15.02       22.11     15.21 o
  -4 -12   4      145.87      172.24     62.97 o
  -3 -12   4       28.06       32.83     19.42 o
  -2 -12   4      441.60      451.00    105.67 o
  -1 -12   4      543.73      494.09     50.70 o
   0 -12   4      826.80      759.46     88.96 o
   1 -12   4     1141.56     1063.35    115.50 o
   2 -12   4      826.99      759.45     86.86 o
   3 -12   4      149.92      174.50     44.98 o
   4 -12   4       15.10       24.58     12.85 o
   5 -12   4       33.80       41.93     17.44 o
   6 -12   4      183.62      171.23     59.99 o
  -6 -11   4        1.45        4.43      9.00 o
  -5 -11   4      501.06      562.63     78.46 o
  -4 -11   4      580.28      643.75     86.20 o
  -3 -11   4       63.08      125.34     43.40 o
  -2 -11   4       14.69       38.62     16.21 o
  -1 -11   4       26.35       24.06     14.24 o
   0 -11   4        8.30       15.54     11.43 o
   1 -11   4       53.45       46.27     18.05 o
   2 -11   4      480.46      374.97     63.06 o
   3 -11   4       91.97       78.82     23.00 o
   4 -11   4        1.38       12.33     10.43 o
   5 -11   4       40.16       50.08     17.27 o
   6 -11   4       72.61       63.85     27.69 o
   7 -11   4       18.29       26.65     20.66 o
  -7 -10   4       30.51       32.72     54.06 o
  -6 -10   4       76.50       80.93     41.35 o
  -5 -10   4        2.76        8.60     11.93 o
  -4 -10   4      562.00      567.94    136.84 o
  -3 -10   4      226.53      210.56     55.06 o
  -2 -10   4      498.84      474.92     72.86 o
  -1 -10   4     1486.98     1403.44     90.98 o
   0 -10   4     1165.12     1245.54     80.77 o
   1 -10   4       19.99       30.92     14.08 o
   2 -10   4       95.42      119.47     30.00 o
   3 -10   4      436.87      404.84     77.01 o
   4 -10   4      544.90      503.82     60.56 o
   5 -10   4       74.79       90.67     26.82 o
   6 -10   4      534.28      620.80     74.49 o
   7 -10   4      138.44      173.70     49.53 o
  -7  -9   4      478.19      522.00    354.31 o
  -6  -9   4      221.16      234.97     84.83 o
  -5  -9   4       43.47       91.90     38.48 o
  -4  -9   4       47.28       76.68     23.00 o
  -3  -9   4       29.95       24.63     14.52 o
  -2  -9   4       36.19       61.54     21.76 o
  -1  -9   4      408.53      392.80     47.73 o
   0  -9   4     2094.62     1908.39    168.77 o
   1  -9   4      375.40      311.72     64.76 o
   2  -9   4      339.96      282.39     45.30 o
   3  -9   4      524.13      451.45     64.04 o
   4  -9   4      117.67      101.62     33.71 o
   5  -9   4        8.73        9.02      8.90 o
   6  -9   4       23.77       35.21     14.46 o
   7  -9   4        0.36        4.11      8.10 o
   8  -9   4       61.07       72.01     40.55 o
  -8  -8   4        1.29       24.32     44.59 o
  -7  -8   4        0.01        7.08     26.41 o
  -6  -8   4      206.27      179.76     56.76 o
  -5  -8   4       19.93       23.85     11.27 o
  -4  -8   4       20.59       13.23      8.76 o
  -3  -8   4     1413.34     1318.76     74.80 o
  -2  -8   4      448.49      448.22     58.34 o
  -1  -8   4      106.41       90.77     25.60 o
   0  -8   4      542.48      539.27     55.21 o
   1  -8   4     1498.71     1568.23     77.54 o
   2  -8   4      851.39      795.12     51.67 o
   3  -8   4      397.89      212.89     77.59 o
   4  -8   4     1816.52     1590.99    205.17 o
   5  -8   4      141.22      132.91     37.78 o
   6  -8   4       71.89       77.67     25.91 o
   7  -8   4      154.77      187.01     60.86 o
   8  -8   4      141.15      144.91     68.32 o
  -8  -7   4       26.49       43.60     49.41 o
  -7  -7   4       36.17       66.20     55.60 o
  -6  -7   4       55.95       73.76     27.33 o
  -5  -7   4       62.03       36.57     17.22 o
  -4  -7   4      356.30      382.13     53.44 o
  -3  -7   4     2460.23     2429.74    103.97 o
  -2  -7   4     4037.85     4137.08    192.71 o
  -1  -7   4      598.97      567.71     49.59 o
   0  -7   4     1763.73     1713.54     66.49 o
   1  -7   4      630.04      552.09     43.13 o
   2  -7   4      158.23      121.39     24.70 o
   3  -7   4       11.92       12.64      6.95 o
   4  -7   4      280.75      265.38     42.77 o
   5  -7   4        0.33        9.89     11.06 o
   6  -7   4        3.50        4.84      5.72 o
   7  -7   4      218.39      243.48     80.39 o
   8  -7   4       76.08       74.63     34.75 o
   9  -7   4        1.34        8.30     15.34 o
  -9  -6   4        0.42       23.09     43.68 o
  -8  -6   4        6.39        6.12     33.76 o
  -7  -6   4      404.65      423.06    113.27 o
  -6  -6   4       17.68       41.60     22.13 o
  -5  -6   4      804.91      747.24     87.00 o
  -4  -6   4        9.01       13.06      9.78 o
  -3  -6   4      441.52      411.35     34.50 o
  -2  -6   4     1053.99     1077.24     57.24 o
  -1  -6   4     1452.08     1440.16     68.29 o
   0  -6   4      779.91      837.25     39.92 o
   1  -6   4      718.83      730.92     36.16 o
   2  -6   4     2758.60     2738.97     87.68 o
   3  -6   4       87.40      104.25     26.88 o
   4  -6   4      138.39      119.68     27.88 o
   5  -6   4      431.49      410.77     50.35 o
   6  -6   4      217.74      249.43     58.09 o
   7  -6   4      232.03      280.65     77.33 o
   8  -6   4      142.56      175.11     60.05 o
   9  -6   4      120.89      111.99     69.59 o
  -9  -5   4       36.40       31.81     43.98 o
  -8  -5   4       17.21       30.22     46.59 o
  -7  -5   4       76.93       54.83     32.95 o
  -6  -5   4      873.35      923.92     88.53 o
  -5  -5   4     2729.04     2999.80    150.66 o
  -4  -5   4     3575.06     3877.34    172.74 o
  -3  -5   4      528.13      523.42     39.43 o
  -2  -5   4     2485.75     2348.03     61.58 o
  -1  -5   4        4.62        8.81      6.88 o
   0  -5   4      246.18      268.99     25.96 o
   1  -5   4       73.31       43.12     12.87 o
   2  -5   4      958.93      878.44     36.87 o
   3  -5   4       41.17       40.38     14.07 o
   4  -5   4      621.37      664.13     46.84 o
   5  -5   4     1072.68     1121.33     80.71 o
   6  -5   4      179.16      213.39     43.45 o
   7  -5   4       43.45       65.34     30.36 o
   8  -5   4      130.10      117.70     48.65 o
   9  -5   4        9.81       11.25      9.08 o
  10  -5   4       26.33       17.59     26.94 o
  -9  -4   4      455.17      555.03    107.72 o
  -8  -4   4        0.94        8.96     27.26 o
  -7  -4   4      328.56      297.96    117.47 o
  -6  -4   4      224.73      265.53     38.43 o
  -5  -4   4      438.09      406.95     46.70 o
  -4  -4   4      517.84      550.46     53.19 o
  -3  -4   4        1.48        8.12      7.07 o
  -2  -4   4      333.11      373.13     27.80 o
  -1  -4   4      134.90      120.30     22.58 o
   0  -4   4     1277.03     1349.66     36.25 o
   1  -4   4     4045.59     4118.05     84.92 o
   2  -4   4      545.20      535.02     29.88 o
   3  -4   4       86.07       81.04     12.57 o
   4  -4   4      308.69      270.89     24.43 o
   5  -4   4      886.77       56.23    404.71 o
   6  -4   4      712.46      580.30    114.16 o
   7  -4   4      182.18      221.20     59.22 o
   8  -4   4       24.76       45.90     22.21 o
   9  -4   4      197.12      176.30     76.42 o
  10  -4   4        6.82       12.27     16.52 o
 -10  -3   4        1.35       12.41     42.55 o
  -9  -3   4       45.77       19.63     33.42 o
  -8  -3   4      651.48      782.15    138.57 o
  -7  -3   4     1273.61     1376.02    163.58 o
  -6  -3   4     1393.26     1516.82     91.43 o
  -5  -3   4      373.74      390.72     40.31 o
  -4  -3   4      715.74      709.96     60.40 o
  -3  -3   4      257.08      297.33     21.30 o
  -2  -3   4      429.85      404.61     21.33 o
  -1  -3   4      132.91      114.66     12.43 o
   0  -3   4      577.93      583.26     22.79 o
   1  -3   4      922.24      788.55     35.66 o
   2  -3   4     4278.69     4419.39     67.39 o
   3  -3   4     2358.74     2272.53     78.29 o
   4  -3   4      421.12      399.11     37.29 o
   5  -3   4      502.21      531.95     41.75 o
   6  -3   4      403.76      401.30     69.35 o
   7  -3   4       50.23       38.29     17.07 o
   8  -3   4        2.77       10.07     11.30 o
   9  -3   4       45.92       56.35     27.19 o
  10  -3   4       21.77       11.93     16.81 o
 -10  -2   4       37.47       18.03     32.27 o
  -9  -2   4      140.04       76.79     55.17 o
  -8  -2   4      125.32      206.28    104.56 o
  -7  -2   4      150.40      175.70    105.24 o
  -6  -2   4        0.85        5.06      8.72 o
  -5  -2   4      893.24      780.39     71.51 o
  -4  -2   4        1.37        7.81      7.79 o
  -3  -2   4      604.74      642.78     29.26 o
  -2  -2   4       24.98       21.70      7.61 o
  -1  -2   4    11143.77    11191.00    167.57 o
   0  -2   4     2254.21     2412.77     34.69 o
   1  -2   4     1492.30     1299.86     40.16 o
   2  -2   4      181.11      179.28     10.33 o
   3  -2   4     1735.78     1792.89     45.44 o
   4  -2   4      860.79      755.22     38.96 o
   5  -2   4       32.66       35.71      8.83 o
   6  -2   4      130.00      168.21     42.63 o
   7  -2   4      213.81      239.77     60.97 o
   8  -2   4        5.68       11.90      9.53 o
   9  -2   4       16.03        9.78     10.18 o
 -10  -1   4      182.84      181.64    182.86 o
  -9  -1   4      284.32      319.45    126.76 o
  -8  -1   4      398.38      445.15    198.63 o
  -7  -1   4       74.27      131.61     57.45 o
  -6  -1   4        2.14        2.49      3.72 o
  -5  -1   4       87.29       73.85     18.95 o
  -4  -1   4      481.65      497.79     27.54 o
  -3  -1   4      351.50      339.97     23.56 o
  -2  -1   4       54.17       45.75      9.55 o
  -1  -1   4     4812.43     4812.23    104.80 o
   0  -1   4     6283.52     6153.57    101.00 o
   1  -1   4     1872.70     1715.94     25.10 o
   2  -1   4      446.26      403.22     17.99 o
   3  -1   4     1677.07     1609.65    106.83 o
   4  -1   4      407.66      424.58     25.86 o
   5  -1   4        6.81       10.68      9.32 o
   6  -1   4      336.77      295.01     41.00 o
   7  -1   4      281.36      298.91     50.45 o
   8  -1   4       68.06       65.07     23.41 o
   9  -1   4        3.52        9.78     11.31 o
 -10   0   4       10.02       20.85     19.78 o
  -9   0   4       29.99       39.80     37.29 o
  -8   0   4      200.54      240.15    117.86 o
  -7   0   4      920.61      859.13    100.65 o
  -6   0   4      142.49       26.90     41.66 o
  -5   0   4     1558.49     1511.91     50.34 o
  -4   0   4     1325.26     1356.48     55.41 o
  -3   0   4     4042.72     4283.17    120.33 o
  -2   0   4     1107.15     1263.01     27.32 o
  -1   0   4     4249.38     3559.05    234.69 o
   0   0   4        1.86        7.85      5.29 o
   1   0   4      954.11     1194.50     29.17 o
   2   0   4       74.26       83.45     18.31 o
   3   0   4      232.21      153.71     40.73 o
   4   0   4      106.94      106.99     15.06 o
   5   0   4        0.08        4.91     10.69 o
   6   0   4      144.86      124.38     44.49 o
   7   0   4        0.80        8.40     10.74 o
   8   0   4      656.71      632.36    106.16 o
   9   0   4       12.53       19.05     31.19 o
 -10   1   4      120.91      109.35     43.33 o
  -9   1   4        0.73        8.86     24.68 o
  -8   1   4      160.00      156.01     91.06 o
  -7   1   4        3.84        4.03     24.41 o
  -6   1   4      312.46       40.67    109.00 o
  -5   1   4       80.96       81.37     18.06 o
  -4   1   4       70.55       60.14     11.16 o
  -3   1   4     4754.56     5009.31    128.14 o
  -2   1   4     1300.18     1263.37    111.52 o
  -1   1   4      414.36      390.51     20.75 o
   0   1   4      176.22      156.37     19.00 o
   1   1   4     1213.94     1155.04     30.80 o
   2   1   4      190.56      175.68     13.30 o
   3   1   4      278.68      248.09     13.75 o
   4   1   4     1645.09     1481.94     94.29 o
   5   1   4      636.66      615.32     60.32 o
   6   1   4      196.43      163.41     44.79 o
   7   1   4      224.51      204.03     54.09 o
   8   1   4      153.82      134.99     56.88 o
   9   1   4        7.70        8.34     15.89 o
  10   1   4        1.02        3.96     21.75 o
 -10   2   4      249.05      288.20    137.46 o
  -9   2   4      291.50      328.90    215.56 o
  -8   2   4      123.42      163.42     75.32 o
  -7   2   4     1067.14     1081.81    165.86 o
  -6   2   4     1015.35     1015.70     71.98 o
  -5   2   4      500.96      404.21     45.71 o
  -4   2   4       13.54       17.51      7.47 o
  -3   2   4     1764.09     1577.87    156.71 o
  -2   2   4        3.36        4.91      3.93 o
  -1   2   4       97.23       65.48     18.30 o
   0   2   4     5367.00     5646.01    172.78 o
   1   2   4     1512.07     1536.03     31.43 o
   2   2   4      160.72       86.93     24.61 o
   4   2   4      441.44      162.82     67.02 o
   5   2   4       52.31       54.48     13.13 o
   6   2   4      612.06      546.77     81.15 o
   7   2   4       78.61       49.98     23.13 o
   8   2   4      282.80      233.58    223.04 o
   9   2   4      171.96      119.48     96.46 o
  10   2   4        0.72        2.36     14.14 o
 -10   3   4      100.60      102.59    103.39 o
  -9   3   4        3.74       15.69     35.54 o
  -8   3   4       62.00      114.56     78.11 o
  -7   3   4        6.57        2.36     22.50 o
  -6   3   4       29.21       33.32     11.09 o
  -5   3   4     1111.98     1053.66     55.99 o
  -4   3   4        1.73        4.88      3.83 o
  -3   3   4        8.01       10.61      5.57 o
  -2   3   4      339.40      388.73     26.74 o
  -1   3   4        4.50       16.45      4.68 o
   0   3   4      215.52      184.06     12.58 o
   2   3   4     2614.40     2473.09     96.09 o
   3   3   4      535.63      447.66     18.54 o
   4   3   4      434.58      360.11     27.35 o
   5   3   4      354.72      102.12     59.72 o
   6   3   4       89.02       65.51     21.48 o
   7   3   4        3.23       11.23     27.39 o
   8   3   4       15.94       34.81     51.62 o
   9   3   4       52.87       59.17     78.68 o
  10   3   4        1.16        6.80     31.71 o
 -10   4   4       50.95       40.51     44.97 o
  -9   4   4      347.80      426.98     99.10 o
  -8   4   4      201.96      248.12    133.14 o
  -7   4   4       35.77       49.50     40.84 o
  -6   4   4       55.74       55.74     19.59 o
  -5   4   4      294.90      256.70     31.26 o
  -4   4   4        6.18        3.84      5.18 o
  -3   4   4     1306.43     1305.27     48.10 o
  -2   4   4     5364.07     5991.58    136.69 o
  -1   4   4     1848.35     1761.81    117.60 o
   0   4   4     2187.77     2093.61    122.99 o
   2   4   4      497.25      573.11     24.27 o
   3   4   4       21.20       23.89     13.04 o
   4   4   4      101.14      112.03     20.18 o
   5   4   4      206.09      189.50     36.49 o
   6   4   4       98.86      101.31     78.87 o
   7   4   4        2.37       31.24     29.19 o
   8   4   4       60.37       95.18     83.34 o
   9   4   4       18.08       11.00     27.52 o
  -9   5   4       50.34       59.00     51.46 o
  -8   5   4        4.79       -1.04     23.78 o
  -7   5   4        5.01        7.64     23.52 o
  -6   5   4      161.36      193.13     46.21 o
  -5   5   4       87.06      102.61     26.72 o
  -4   5   4      100.73       84.32     19.63 o
  -3   5   4      302.42      315.84     26.95 o
  -2   5   4      299.27      295.47     33.68 o
  -1   5   4     1071.07      886.11    102.01 o
   0   5   4     1108.29     1039.82     56.22 o
   1   5   4      166.74       71.39     29.18 o
   2   5   4      374.73      332.17     23.03 o
   3   5   4        8.36        9.30      4.59 o
   4   5   4       30.85       28.98     11.36 o
   5   5   4        6.94       11.22      7.98 o
   6   5   4       55.26       44.12     39.93 o
   7   5   4       47.66       74.10     50.97 o
   8   5   4      115.30      168.92     65.89 o
   9   5   4      386.71      466.26    106.66 o
  -9   6   4        9.57       -2.50     24.44 o
  -8   6   4       30.97       50.62     41.54 o
  -7   6   4        9.16       19.54     38.48 o
  -6   6   4        2.54        6.58     10.32 o
  -5   6   4     1124.28     1131.40     77.40 o
  -4   6   4     1336.45     1375.91     96.43 o
  -3   6   4      854.93      825.82     50.03 o
  -2   6   4     2435.93     2499.79    153.35 o
  -1   6   4     4234.40     4150.04    405.91 o
   0   6   4      171.40      150.44     30.17 o
   1   6   4      410.51      196.43    117.33 o
   2   6   4       41.38       30.49     11.78 o
   3   6   4      439.08      463.63     97.75 o
   4   6   4       85.05       96.06     48.09 o
   5   6   4      421.32      493.44     55.60 o
   6   6   4      211.09      244.62    164.84 o
   7   6   4        2.49       10.59     20.54 o
   8   6   4       18.59       20.43     35.88 o
   9   6   4       33.58       26.44     41.32 o
  -9   7   4       85.47      115.68     69.56 o
  -8   7   4      164.54      246.34     98.46 o
  -7   7   4       78.71      100.94     38.74 o
  -6   7   4        0.37        9.82     12.62 o
  -5   7   4      279.92      322.01     61.20 o
  -4   7   4      170.46      175.33     34.59 o
  -3   7   4      186.70      185.58     45.13 o
  -2   7   4        0.06       10.05     11.24 o
  -1   7   4       53.46       68.06     18.49 o
   0   7   4        0.69        5.28      5.94 o
   1   7   4      450.30      405.10     43.99 o
   2   7   4       63.63       65.67     30.36 o
   3   7   4       26.31       38.97     19.48 o
   4   7   4       57.36       55.55     22.98 o
   5   7   4       61.09       72.97     28.09 o
   6   7   4      596.73      701.13    304.53 o
   7   7   4      506.32      556.19    371.09 o
   8   7   4        2.80       13.98     39.11 o
  -8   8   4        0.67       26.69     44.17 o
  -7   8   4      400.30      417.85     65.57 o
  -6   8   4       59.06       83.92     28.30 o
  -5   8   4      239.32      252.95     42.59 o
  -4   8   4      965.53      960.43     64.97 o
  -3   8   4     1058.10     1181.36     68.33 o
  -2   8   4       51.26       61.14     18.82 o
  -1   8   4     1597.22     1502.60    164.57 o
   0   8   4      125.16      103.65     18.46 o
   1   8   4      618.81      574.58     51.90 o
   2   8   4      733.47      777.54     81.29 o
   3   8   4     1180.94     1375.22    114.33 o
   4   8   4      126.84      141.15     59.23 o
   5   8   4       42.66       81.92     35.18 o
   6   8   4      106.71       97.15    119.91 o
   7   8   4       63.82       94.57     87.12 o
   8   8   4       34.53       35.84     37.95 o
  -8   9   4       32.92       84.26     69.14 o
  -7   9   4       95.20      120.06     46.40 o
  -6   9   4       25.50       17.61     12.75 o
  -5   9   4        3.73       10.11     12.23 o
  -4   9   4      192.36      215.56     45.67 o
  -3   9   4        5.42       15.57     10.34 o
  -2   9   4      483.54      427.85     85.27 o
  -1   9   4      861.65      814.08     73.61 o
   0   9   4       90.46       90.70     25.55 o
   1   9   4       35.89       41.25     18.20 o
   2   9   4        1.55        6.40     17.98 o
   3   9   4      130.28      147.32     58.01 o
   4   9   4      788.58      754.61    117.51 o
   5   9   4      210.92      221.01     95.60 o
   6   9   4       19.44       27.75     49.37 o
   7   9   4        2.91        3.52     28.24 o
  -7  10   4       55.80       53.06     34.67 o
  -6  10   4      190.66      202.31     47.20 o
  -5  10   4       67.53       80.98     23.80 o
  -4  10   4       69.82       79.87     21.84 o
  -3  10   4     1188.66     1133.30     87.65 o
  -2  10   4       39.81       58.26     21.25 o
  -1  10   4      384.27      316.94     42.56 o
   0  10   4      913.92      946.17     88.18 o
   1  10   4      621.64      624.98    126.73 o
   2  10   4        6.38       12.10     21.57 o
   3  10   4      154.01      232.18     87.10 o
   4  10   4      122.20      149.47     63.25 o
   5  10   4      118.67      196.36     70.18 o
   6  10   4       14.16       31.67     48.22 o
   7  10   4       53.11       63.23     84.46 o
  -7  11   4       58.46       56.05     41.82 o
  -6  11   4      119.84      140.26     38.72 o
  -5  11   4        0.68       12.44     12.52 o
  -4  11   4      800.02      743.18     76.83 o
  -3  11   4      482.08      472.69    112.70 o
  -2  11   4       53.16       55.64     19.49 o
  -1  11   4        0.43       16.22     11.92 o
   0  11   4       30.94       63.62     25.80 o
   1  11   4      117.61      118.84     50.18 o
   2  11   4      217.64      168.81     45.55 o
   3  11   4        0.01        8.39     14.56 o
   4  11   4       92.93      119.48     57.98 o
   5  11   4        4.19       12.69     15.50 o
  -6  12   4       82.21       98.85     35.48 o
  -5  12   4      363.55      336.44    106.11 o
  -4  12   4        2.09        5.12      7.89 o
  -3  12   4      109.56      114.86     37.56 o
  -2  12   4      335.76      309.87     51.78 o
  -1  12   4       29.34       29.82     18.63 o
   0  12   4        8.00       16.58     15.59 o
   1  12   4      113.55      125.28     41.06 o
   2  12   4       41.78       48.33     28.22 o
   3  12   4      209.28      289.53    124.34 o
   4  12   4      298.64      417.36    146.49 o
   5  12   4      148.43      162.45     96.33 o
  -6  13   4      401.81      355.35     71.45 o
  -5  13   4      137.68      124.23     39.62 o
  -4  13   4       10.54       17.77     13.94 o
  -3  13   4       76.42       78.60     24.65 o
  -2  13   4       55.86       84.40     36.20 o
  -1  13   4        6.67       23.26     23.49 o
   0  13   4       12.67       34.73     22.55 o
   1  13   4      114.52      144.71     63.15 o
   2  13   4       88.69      122.35     57.35 o
   3  13   4       58.72       63.67     32.78 o
   4  13   4       44.25       56.02     35.58 o
  -5  14   4       12.12       12.52     10.76 o
  -4  14   4       18.33       27.74     16.46 o
  -3  14   4       25.66       32.56     28.79 o
  -2  14   4        3.35        9.08     12.05 o
  -1  14   4       27.22       29.81     17.80 o
   0  14   4        1.85        9.24     17.44 o
   1  14   4      290.32      307.30    116.65 o
   2  14   4      496.84      802.82    126.15 o
   3  14   4       95.80      142.80     56.09 o
   4  14   4      160.98      230.47     58.68 o
  -4  15   4       31.35       32.13     59.77 o
  -3  15   4       34.17       34.48     50.98 o
  -2  15   4      159.02      147.37    133.73 o
  -1  15   4      124.65      154.64     84.39 o
   0  15   4       38.91       68.21     33.77 o
   1  15   4      103.73      100.49     66.67 o
  -2 -16   5       14.98       23.85     32.96 o
   3 -16   5       17.60       15.75     32.55 o
  -3 -15   5       25.72       32.80     27.59 o
  -2 -15   5       10.57       11.42     10.68 o
  -1 -15   5        2.93       21.20     16.18 o
   0 -15   5       26.50       28.05     15.50 o
   1 -15   5       82.02       90.18     43.83 o
   2 -15   5        1.94        6.00      8.31 o
   3 -15   5        1.60       11.89     10.62 o
   4 -15   5      401.32      288.42    113.05 o
  -5 -14   5      165.45      121.71    101.02 o
  -4 -14   5       42.36       47.88     34.22 o
  -3 -14   5       69.23       85.71     39.48 o
  -2 -14   5      271.70      261.22    100.84 o
  -1 -14   5      115.24      109.06     42.74 o
   0 -14   5      127.48      124.60     29.89 o
   1 -14   5      234.31      250.45     77.37 o
   2 -14   5        5.12       11.84     11.57 o
   3 -14   5      294.13      301.54     80.14 o
   4 -14   5       87.79       99.12     36.23 o
   5 -14   5        4.23        6.88      7.91 o
   6 -14   5       17.27       10.83     29.00 o
  -5 -13   5        3.81       12.24     18.19 o
  -4 -13   5      144.83      160.06     70.39 o
  -3 -13   5       10.41       10.86     11.23 o
  -2 -13   5       32.86       32.32     20.22 o
  -1 -13   5      321.24      379.83     65.81 o
   0 -13   5       31.24       33.39     17.79 o
   1 -13   5       48.27       52.07     20.95 o
   2 -13   5     1150.68      921.87    114.68 o
   3 -13   5      203.69      218.85     62.42 o
   4 -13   5       12.84       17.07     12.68 o
   5 -13   5       83.06       94.54     36.18 o
   6 -13   5      133.09      132.83    128.69 o
  -6 -12   5      161.99      139.44     94.60 o
  -5 -12   5      323.26      329.73    131.75 o
  -4 -12   5      615.91      751.47    103.17 o
  -3 -12   5      190.50      239.50     66.21 o
  -2 -12   5      674.22      582.01     70.85 o
  -1 -12   5      427.25      378.36     66.85 o
   0 -12   5        1.00       19.09     11.93 o
   1 -12   5      319.33      310.11     58.66 o
   2 -12   5      649.84      531.69     75.52 o
   3 -12   5       30.92       34.37     14.69 o
   4 -12   5        0.22       12.76     10.94 o
   5 -12   5       64.89       79.70     30.28 o
   6 -12   5       36.22       46.33     24.63 o
   7 -12   5       35.92       20.92     22.07 o
  -6 -11   5      338.18      316.33    120.27 o
  -5 -11   5       28.03       33.81     18.88 o
  -4 -11   5        3.38       15.92     17.48 o
  -3 -11   5      350.09      385.64     72.20 o
  -2 -11   5      192.60      175.09     40.37 o
  -1 -11   5      139.71      157.89     40.24 o
   0 -11   5     1673.38     1619.88    139.77 o
   1 -11   5       23.22       22.63     11.97 o
   2 -11   5        0.64        9.87     10.38 o
   3 -11   5      156.66      146.00     39.85 o
   4 -11   5      122.54      121.91     38.60 o
   5 -11   5       88.63      121.30     38.52 o
   6 -11   5      452.61      489.59    163.49 o
   7 -11   5       72.51      111.84     57.41 o
  -7 -10   5      333.35      332.51    203.00 o
  -6 -10   5      514.05      592.19     84.75 o
  -5 -10   5      140.52      186.46     70.57 o
  -4 -10   5     1051.97     1117.45    120.29 o
  -3 -10   5      193.77      190.40     57.90 o
  -2 -10   5        8.48       22.04     16.05 o
  -1 -10   5      185.91      207.12     60.34 o
   0 -10   5     2088.45     1955.17    109.77 o
   1 -10   5      296.19      301.02     78.09 o
   2 -10   5      412.59      430.42     49.48 o
   3 -10   5      569.05      391.85    114.35 o
   4 -10   5      189.32      243.38     65.22 o
   5 -10   5      270.46      293.34     68.51 o
   6 -10   5      154.10      180.37     53.09 o
   7 -10   5        0.12       10.41     14.28 o
   8 -10   5        6.19       11.77     21.46 o
  -7  -9   5       15.64       23.09     50.82 o
  -6  -9   5        2.84        7.84     11.75 o
  -5  -9   5       31.88       35.75     17.58 o
  -4  -9   5      386.44      335.18     54.06 o
  -3  -9   5       61.17       67.89     25.92 o
  -2  -9   5     1079.58     1016.72     65.49 o
  -1  -9   5      153.00      193.35     52.26 o
   0  -9   5        0.15        7.59     11.33 o
   1  -9   5       41.25       45.07     15.88 o
   2  -9   5       36.19       30.79     13.37 o
   3  -9   5      331.20      276.24     45.28 o
   4  -9   5     1404.05     1432.93    104.87 o
   5  -9   5       16.41       23.79     12.43 o
   6  -9   5        5.20       16.25      9.28 o
   7  -9   5      184.88      231.75     83.60 o
   8  -9   5        2.03       17.26     14.34 o
  -8  -8   5      148.95      184.10    158.47 o
  -7  -8   5       48.18       58.06     44.57 o
  -6  -8   5      512.29      601.27     86.99 o
  -5  -8   5        4.64        6.64      8.46 o
  -4  -8   5        9.82       14.32     10.52 o
  -3  -8   5       52.07       40.88     15.67 o
  -2  -8   5     3298.71     3170.46    150.22 o
  -1  -8   5     1496.60     1408.91     74.98 o
   0  -8   5     2263.65     2310.76    104.82 o
   1  -8   5     1621.12     1602.09     80.77 o
   2  -8   5      662.63      123.58    221.05 o
   3  -8   5     1581.74     1603.23    193.33 o
   4  -8   5      517.90      577.39     64.13 o
   5  -8   5        5.47       10.37      9.33 o
   6  -8   5       28.71       34.12     14.32 o
   7  -8   5      202.85      204.58     70.95 o
   8  -8   5       42.06       41.85     21.13 o
  -8  -7   5        1.43       12.79     45.12 o
  -7  -7   5       82.48      110.30     69.15 o
  -6  -7   5      389.22      377.33     84.86 o
  -5  -7   5       18.40       22.04     12.13 o
  -4  -7   5      176.60      165.98     37.96 o
  -3  -7   5      414.30      462.14     45.23 o
  -2  -7   5       20.52       13.22     10.77 o
  -1  -7   5       70.73       89.89     25.15 o
   0  -7   5       20.82       26.52     12.79 o
   1  -7   5     1004.56     1031.72     60.21 o
   2  -7   5     1861.50     1740.57    111.64 o
   3  -7   5      346.84      343.38     24.76 o
   4  -7   5        4.34       13.21     14.24 o
   5  -7   5      272.40      300.98     41.73 o
   6  -7   5       21.22       11.73     10.03 o
   7  -7   5       20.49       22.04     16.07 o
   8  -7   5      256.78      302.50     58.35 o
   9  -7   5       28.53       32.89     29.75 o
  -9  -6   5        2.29        8.80     23.51 o
  -8  -6   5       40.18       66.20     48.12 o
  -7  -6   5       16.80       20.70     40.00 o
  -6  -6   5        7.30        9.54      9.81 o
  -5  -6   5       18.79       15.18      9.97 o
  -4  -6   5     2811.17     2845.57    121.03 o
  -3  -6   5     2829.37     2978.00    115.81 o
  -2  -6   5     3040.62     2992.74     89.12 o
  -1  -6   5     1550.05     1596.33     58.20 o
   0  -6   5     1186.49     1201.50     58.79 o
   2  -6   5      737.11      739.94     42.97 o
   3  -6   5       55.97       64.78     16.00 o
   4  -6   5      656.87      707.77     45.96 o
   5  -6   5     1274.10     1107.88    142.76 o
   6  -6   5      250.01      229.54     56.35 o
   7  -6   5       87.91      101.81     34.07 o
   8  -6   5      492.24      468.13    115.32 o
   9  -6   5        4.58       13.37     12.09 o
  -9  -5   5      165.57      183.56    200.98 o
  -8  -5   5      245.81      303.74    218.56 o
  -7  -5   5      199.35      209.13     89.98 o
  -6  -5   5       11.37       17.08     11.41 o
  -5  -5   5      125.77      119.22     31.63 o
  -4  -5   5       16.84       14.64     11.05 o
  -3  -5   5      449.17      462.70     42.77 o
  -2  -5   5      108.86       91.12     25.87 o
  -1  -5   5     1653.28     1853.21     58.13 o
   0  -5   5      437.53      504.63     31.68 o
   1  -5   5     3845.37     4121.63    100.67 o
   2  -5   5       64.73       74.55     20.39 o
   3  -5   5       85.43       83.25     23.78 o
   4  -5   5      241.59      188.08     36.94 o
   5  -5   5        1.46        7.22      4.96 o
   6  -5   5      685.25      340.96    216.93 o
   7  -5   5        6.17       10.64     15.22 o
   8  -5   5      140.64      135.18     49.59 o
   9  -5   5      212.45      168.40     85.27 o
  -9  -4   5        8.42        5.85     27.51 o
  -8  -4   5        7.52        6.23     21.94 o
  -7  -4   5       69.35       59.25     32.53 o
  -6  -4   5     1562.99     1515.35    104.93 o
  -5  -4   5     2030.98     2159.64    116.80 o
  -4  -4   5      934.80      967.83     74.27 o
  -3  -4   5      200.97      163.67     35.44 o
  -2  -4   5      993.18     1055.70     51.25 o
  -1  -4   5     6741.11     7392.10    148.21 o
   0  -4   5      830.87      821.31     38.93 o
   1  -4   5     1149.03     1100.56     52.11 o
   2  -4   5     2889.27     2805.10    170.33 o
   3  -4   5     3920.91     4296.83    213.52 o
   4  -4   5     1106.93     1102.66     65.70 o
   5  -4   5     1042.34      878.53     89.95 o
   6  -4   5     1155.88     1004.25    143.29 o
   7  -4   5       12.61       15.53     15.58 o
   8  -4   5       53.25       76.81     30.69 o
   9  -4   5       63.61       66.60     29.61 o
  10  -4   5        1.65        9.61     13.28 o
  -9  -3   5      247.28      266.48    125.56 o
  -8  -3   5       23.26       46.26     27.64 o
  -7  -3   5        1.75        4.94     12.37 o
  -6  -3   5       11.16       11.07     12.09 o
  -5  -3   5      659.19      708.96     82.57 o
  -4  -3   5       28.74       30.71     15.34 o
  -3  -3   5      873.44      938.56     47.57 o
  -2  -3   5      509.12      434.59     25.45 o
  -1  -3   5     8970.63     9329.77    221.85 o
   0  -3   5     1238.66     1368.40     44.53 o
   1  -3   5      172.01      149.15     11.70 o
   2  -3   5      433.12      448.48     25.18 o
   3  -3   5      344.39      352.57     18.05 o
   4  -3   5      864.81      955.77     52.76 o
   5  -3   5        1.27        5.25      4.48 o
   6  -3   5      295.06      275.83     46.15 o
   7  -3   5      184.90      188.05     62.47 o
   8  -3   5       51.41       57.38     25.46 o
   9  -3   5        4.90        6.33      9.58 o
  10  -3   5       75.56       41.91     33.03 o
 -10  -2   5       15.31       23.03     26.54 o
  -9  -2   5      132.22      111.76     71.33 o
  -8  -2   5      741.90      801.71    143.45 o
  -7  -2   5      493.08      527.05    151.43 o
  -6  -2   5        8.74       10.08     11.26 o
  -5  -2   5      130.37      127.53     30.30 o
  -4  -2   5      535.96      517.06     46.69 o
  -3  -2   5     1700.75     1863.88     76.51 o
  -2  -2   5      713.95      677.75     39.53 o
  -1  -2   5     3537.59     3218.50    109.23 o
   0  -2   5     3361.96     2915.48    106.21 o
   1  -2   5     6311.08     6096.57    111.80 o
   2  -2   5     2925.17     3021.36     77.82 o
   3  -2   5     2357.63     2457.72     58.67 o
   4  -2   5     1573.96     1600.95     62.47 o
   5  -2   5       62.71       57.58     11.86 o
   6  -2   5      477.96      459.00     54.48 o
   7  -2   5      184.73      188.14     45.18 o
   8  -2   5       55.01       62.92     28.78 o
   9  -2   5      189.07      155.62     79.67 o
 -10  -1   5        4.89        7.72     27.49 o
  -9  -1   5       19.51       21.61     25.33 o
  -8  -1   5       66.76       93.46     62.97 o
  -7  -1   5      488.40      536.99     88.18 o
  -6  -1   5        2.56       10.79     12.71 o
  -5  -1   5       12.85       11.68      7.12 o
  -4  -1   5     1413.97     1398.74     55.51 o
  -2  -1   5     3184.45     2824.02    246.11 o
  -1  -1   5     1526.07     1365.03     58.27 o
   0  -1   5      146.33      143.28     15.89 o
   1  -1   5     1644.78     1650.59     46.00 o
   2  -1   5      473.80      466.10     19.23 o
   3  -1   5       30.36       27.78      8.25 o
   4  -1   5      244.61      125.75     71.96 o
   5  -1   5       60.88       68.23     12.48 o
   6  -1   5      669.93      687.31     92.41 o
   7  -1   5       22.45       30.58     15.23 o
   8  -1   5       33.57       22.46     14.75 o
   9  -1   5      271.86      195.11     51.34 o
  10  -1   5       79.37       53.93     75.50 o
 -10   0   5      331.84      336.72     86.42 o
  -9   0   5       17.01       14.81     32.48 o
  -8   0   5      101.04      170.85     98.64 o
  -7   0   5      228.79      250.11     96.54 o
  -6   0   5       67.06       40.89     16.22 o
  -5   0   5        9.61       18.29      8.00 o
  -4   0   5      432.43      446.84     50.15 o
  -3   0   5     1779.37     1890.46     64.44 o
  -2   0   5      528.64      379.79     45.45 o
  -1   0   5     2642.55     2298.12     86.65 o
   0   0   5     2864.70     2626.39     38.87 o
   1   0   5     1544.42     1416.68     27.66 o
   2   0   5     1324.95     1433.59     31.33 o
   3   0   5      211.77      213.80     19.00 o
   5   0   5      329.86      273.07     16.64 o
   6   0   5      739.96      723.14     82.48 o
   7   0   5      791.56      759.78    116.58 o
   8   0   5       91.79      119.49     41.62 o
   9   0   5       50.90       74.55     52.81 o
  10   0   5       57.25       66.54     91.36 o
 -10   1   5       53.35       42.98     58.12 o
  -9   1   5      208.44      220.69     76.46 o
  -8   1   5        1.39       33.60     36.22 o
  -7   1   5      144.75       11.79     87.07 o
  -6   1   5      409.74      422.63     26.89 o
  -5   1   5     2044.81     2103.24    109.48 o
  -4   1   5     2000.17     2197.06    118.46 o
  -3   1   5     1997.43     2024.87     86.86 o
  -2   1   5        3.45        7.28      3.97 o
  -1   1   5      189.24      190.64     13.23 o
   0   1   5        7.51        9.74      6.02 o
   1   1   5      100.76      107.19     14.91 o
   2   1   5        3.22        8.70      5.91 o
   3   1   5     2162.69     2134.63     79.83 o
   4   1   5     1474.32      306.88    615.02 o
   5   1   5      148.13      146.25     18.30 o
   6   1   5       10.12       20.00     12.27 o
   7   1   5      720.85      517.61    133.18 o
   8   1   5      388.83      383.29    116.00 o
   9   1   5       48.30       74.29     63.18 o
  10   1   5        0.01       10.54     30.97 o
 -10   2   5       85.29       93.64     57.82 o
  -9   2   5       81.68       97.70     78.47 o
  -8   2   5       15.30       45.55     46.44 o
  -7   2   5       68.61       83.96     41.56 o
  -6   2   5      203.75      176.94     63.51 o
  -5   2   5      246.13      251.86     64.14 o
  -4   2   5      265.21      257.28     66.94 o
  -3   2   5      252.95      227.88     56.47 o
  -2   2   5      276.50      230.98     16.38 o
  -1   2   5        3.59       15.32     10.63 o
   0   2   5     1119.16     1153.39     61.76 o
   1   2   5      347.48      319.01     19.81 o
   2   2   5     1409.32     1420.44     43.73 o
   3   2   5      487.94      523.87     19.94 o
   4   2   5     2410.29     2190.52    138.17 o
   5   2   5     1333.21     1017.85    162.89 o
   6   2   5       41.30       71.21     27.77 o
   7   2   5      169.37      168.38     42.11 o
   8   2   5       90.84      162.00    151.82 o
   9   2   5       43.14       65.16     70.34 o
  10   2   5        7.28       25.09     36.82 o
 -10   3   5        2.41       24.64     27.81 o
  -9   3   5      106.07      146.02    111.84 o
  -8   3   5        9.31        7.73     23.81 o
  -7   3   5      561.91      640.03    298.18 o
  -6   3   5      734.20      729.02     97.99 o
  -5   3   5      563.30      632.73     71.61 o
  -4   3   5        2.46        6.52     11.57 o
  -3   3   5      668.83      713.76     58.97 o
  -2   3   5      293.09      287.34     33.30 o
  -1   3   5      303.84      293.35     28.55 o
   0   3   5      965.13     1098.06     52.69 o
   1   3   5     5158.39     5132.11    190.96 o
   2   3   5      573.49      502.95     24.67 o
   3   3   5      562.99      558.51     39.44 o
   4   3   5      158.56      136.59     21.37 o
   6   3   5      738.50      397.68    186.15 o
   7   3   5       20.31       25.42     31.42 o
   8   3   5       10.72       29.72     34.80 o
   9   3   5        0.43        7.93     39.69 o
  -9   4   5       24.97       51.89     41.53 o
  -8   4   5       59.83       52.51     40.69 o
  -7   4   5        0.59        9.43      9.58 o
  -6   4   5      687.91      730.69     75.30 o
  -5   4   5        3.54       13.37     12.21 o
  -4   4   5      214.09      203.06     64.45 o
  -3   4   5      608.08      626.25     53.81 o
  -2   4   5      401.15      438.88     31.86 o
  -1   4   5      529.23      557.01     32.13 o
   0   4   5       58.75       43.24     12.96 o
   3   4   5      580.35      682.58     38.70 o
   4   4   5      154.63      103.71     25.43 o
   5   4   5      256.95      273.34     40.58 o
   6   4   5        4.90       12.93     21.95 o
   7   4   5       38.95       45.16     45.30 o
   8   4   5       62.91       61.87     56.57 o
   9   4   5      218.03      168.80    197.95 o
  -9   5   5      144.00      143.61     89.11 o
  -8   5   5      167.45      189.21     72.83 o
  -7   5   5       23.06       35.62     17.12 o
  -6   5   5       20.31       28.35     15.35 o
  -5   5   5      752.80      887.97     95.29 o
  -4   5   5      198.60      198.03     26.29 o
  -3   5   5      330.07      340.72     46.45 o
  -2   5   5     2564.05     2843.30     95.48 o
  -1   5   5     2966.06     3106.13    101.84 o
   0   5   5        6.53        8.86      5.63 o
   1   5   5      697.91      587.84     47.66 o
   2   5   5      267.55      270.68     28.64 o
   3   5   5     1503.03     1764.15     86.57 o
   4   5   5      318.33      254.38     32.00 o
   5   5   5      579.15      716.16     79.49 o
   6   5   5       67.59      117.21    120.31 o
   7   5   5       31.93       50.37     57.88 o
   8   5   5       86.09       77.86     90.69 o
   9   5   5        7.59        4.22     17.20 o
  -9   6   5       48.01       75.76     56.50 o
  -8   6   5      313.23      439.43    224.34 o
  -7   6   5        0.63        7.31      9.79 o
  -6   6   5      478.78      477.48     59.59 o
  -5   6   5      431.87      386.81     68.10 o
  -4   6   5      254.82      227.83     42.22 o
  -3   6   5       16.66       26.12     11.27 o
  -2   6   5      161.93      161.91     38.93 o
  -1   6   5      266.83      261.49     43.88 o
   0   6   5      103.71      102.78     29.37 o
   1   6   5       26.49       24.50      9.09 o
   2   6   5     1327.59     1336.85     65.04 o
   3   6   5       66.64       99.38     39.42 o
   4   6   5      633.26      613.32     82.08 o
   5   6   5       81.23      103.37     38.88 o
   6   6   5      193.58      180.91     92.46 o
   7   6   5      303.84      386.13    209.14 o
   8   6   5       16.21       21.67     46.96 o
   9   6   5      156.30      104.82    112.47 o
  -8   7   5       30.91       27.08     38.41 o
  -7   7   5      186.44      259.74     92.44 o
  -6   7   5        1.14       10.78     12.05 o
  -5   7   5      213.67      232.32     47.08 o
  -4   7   5     1525.90     1450.15     88.95 o
  -3   7   5      540.79      520.07    101.80 o
  -2   7   5        6.63       20.17     16.94 o
  -1   7   5      355.09      324.67     51.71 o
   0   7   5      250.63      244.14     31.10 o
   1   7   5     1061.47      143.98    513.05 o
   2   7   5       64.77      107.87     32.68 o
   3   7   5     1194.62     1448.30    111.36 o
   4   7   5      226.65      348.36     82.58 o
   5   7   5      227.75      307.00     77.32 o
   6   7   5      263.27      262.03    202.24 o
   7   7   5        4.29       13.74     31.23 o
   8   7   5        4.50       10.18     30.04 o
  -8   8   5      230.99      262.27    166.46 o
  -7   8   5       62.57      102.73     59.39 o
  -6   8   5      202.52      200.97     62.47 o
  -5   8   5      110.06      108.87     30.58 o
  -4   8   5      242.84      226.62     37.01 o
  -3   8   5        1.16       15.43     10.43 o
  -2   8   5      314.91      323.39     70.54 o
  -1   8   5      693.62      770.94     64.00 o
   0   8   5     1394.93     1470.32    128.01 o
   1   8   5      119.95       57.50     35.06 o
   2   8   5     1598.46     1598.34    127.89 o
   3   8   5      196.99      236.67     84.64 o
   4   8   5      194.37      273.40     85.86 o
   5   8   5       90.10      127.07     36.36 o
   6   8   5        8.84       26.55     49.57 o
   7   8   5      224.30      221.93    174.61 o
   8   8   5        0.46       -2.32     23.09 o
  -8   9   5       69.46       64.22     68.00 o
  -7   9   5       72.21      138.05     69.42 o
  -6   9   5      318.15      372.40     92.73 o
  -5   9   5       20.61       17.00     12.39 o
  -4   9   5        1.39        6.62      9.11 o
  -3   9   5      126.55      125.23     28.40 o
  -2   9   5       82.50       91.80     31.78 o
  -1   9   5      847.24      827.77     86.06 o
   0   9   5      496.53      493.29     84.14 o
   1   9   5      706.69      748.32     70.90 o
   2   9   5      258.95      402.38    125.71 o
   3   9   5      440.58      535.77     99.15 o
   4   9   5      179.79      237.16     51.55 o
   5   9   5       66.21       66.25     26.14 o
   6   9   5       33.30       49.24     64.39 o
   7   9   5       10.92        8.97     29.13 o
  -7  10   5      120.49      128.10    103.26 o
  -6  10   5       99.33       99.43     31.51 o
  -5  10   5      117.92      111.74     28.46 o
  -4  10   5      701.49      590.90     76.00 o
  -3  10   5      513.05      438.17     61.99 o
  -2  10   5      627.25      712.64     80.55 o
  -1  10   5      519.21      533.30     72.85 o
   0  10   5     1143.43     1163.77    100.14 o
   1  10   5      265.08      289.45     80.42 o
   2  10   5       29.47       60.78     25.58 o
   3  10   5       36.47       28.47     21.13 o
   4  10   5        2.03       15.31     19.82 o
   5  10   5       45.84       52.75     31.98 o
   6  10   5      114.94      128.16    103.58 o
  -7  11   5        0.60        2.52     18.23 o
  -6  11   5        0.36        4.19     11.74 o
  -5  11   5       13.13       24.65     16.20 o
  -4  11   5       12.78        7.87     12.57 o
  -3  11   5      634.03      702.10    121.65 o
  -2  11   5      213.98      257.75     54.26 o
  -1  11   5       92.31      115.87     31.40 o
   0  11   5       67.08      105.34     46.86 o
   1  11   5      286.20      376.08    133.48 o
   2  11   5        4.32       35.13     25.64 o
   3  11   5       65.16       70.66     26.83 o
   4  11   5       86.54       95.03     46.73 o
   5  11   5       30.80       39.82     29.24 o
   6  11   5        6.65        2.80     32.26 o
  -6  12   5      402.28      351.02    147.48 o
  -5  12   5       76.88      107.48     34.66 o
  -4  12   5      236.56      280.81     93.21 o
  -3  12   5      453.14      571.12    160.26 o
  -2  12   5      305.55      392.38     66.82 o
  -1  12   5      179.25      163.26     62.98 o
   0  12   5       37.93       46.46     24.35 o
   1  12   5      229.47      268.97     84.20 o
   2  12   5       83.61       84.41     42.12 o
   3  12   5       41.71       60.39     33.10 o
   4  12   5      394.89      447.29    166.65 o
   5  12   5        3.11       24.62     22.00 o
  -6  13   5        2.85        6.89     10.50 o
  -5  13   5      257.30      245.66     66.89 o
  -4  13   5        0.16        8.90     12.02 o
  -3  13   5       10.96       13.45     14.95 o
  -2  13   5        0.77        7.63     16.02 o
  -1  13   5       26.13       47.37     28.42 o
   0  13   5       47.68       57.81     32.24 o
   1  13   5        6.48       11.86     18.83 o
   2  13   5       92.50      129.79     52.28 o
   3  13   5       27.84       55.62     33.36 o
   4  13   5       39.49       35.52     24.28 o
  -5  14   5      170.10      132.96    117.65 o
  -4  14   5       40.62       50.09     26.52 o
  -3  14   5       47.25       35.12     22.70 o
  -2  14   5      128.28      169.91     75.33 o
  -1  14   5      172.67      243.01     55.06 o
   0  14   5      204.50      227.53     90.38 o
   1  14   5      178.69      165.37     84.60 o
   2  14   5      401.88      551.94     86.04 o
   3  14   5        1.75       11.24     17.25 o
   4  14   5        4.40        8.75     20.00 o
  -3  15   5       17.80       19.96     38.74 o
  -2  15   5       48.82       63.25     51.55 o
  -1  15   5        2.50        3.79     19.43 o
   0  15   5       35.75       14.21     34.06 o
   2 -16   6        8.48        7.08     29.71 o
  -3 -15   6       53.83       54.52     51.00 o
  -2 -15   6      392.88      349.04    143.54 o
  -1 -15   6        1.64       15.16     13.71 o
   0 -15   6       68.13       87.52     45.40 o
   1 -15   6      306.49      280.41    118.69 o
   2 -15   6      179.93      161.04     64.85 o
   3 -15   6        4.81        6.79      8.54 o
   4 -15   6       15.80        9.60     13.93 o
  -5 -14   6       12.98        9.37     16.48 o
  -4 -14   6        8.83       12.34     15.84 o
  -3 -14   6      210.65      210.60     78.95 o
  -2 -14   6       54.86       67.33     25.34 o
  -1 -14   6       17.52       26.16     18.39 o
   0 -14   6        0.68        9.89     12.21 o
   1 -14   6        5.44        9.67     16.50 o
   2 -14   6      117.04      146.71     54.23 o
   3 -14   6        7.94       12.96     11.53 o
   4 -14   6      180.44      208.24     49.43 o
   5 -14   6      103.47       83.21     48.72 o
  -5 -13   6      137.79      103.13     56.82 o
  -4 -13   6      452.68      481.52    138.12 o
  -3 -13   6       26.59       25.32     20.77 o
  -2 -13   6      322.02      350.59    107.99 o
  -1 -13   6      543.13      521.72     80.47 o
   0 -13   6      296.40      300.85     62.42 o
   1 -13   6        2.92       19.46     15.89 o
   2 -13   6       13.27       11.80     12.45 o
   3 -13   6       11.28       16.95     14.92 o
   4 -13   6       47.21       42.92     22.48 o
   5 -13   6      132.74      133.11     41.57 o
   6 -13   6       31.90       14.55     39.53 o
  -6 -12   6       56.10       45.58     29.00 o
  -5 -12   6      455.85      406.30     71.09 o
  -4 -12   6       86.76       74.98     28.41 o
  -3 -12   6       11.42       17.24     13.21 o
  -2 -12   6       42.45       58.23     22.31 o
  -1 -12   6        0.59        8.87     10.53 o
   0 -12   6       72.30       71.67     27.00 o
   1 -12   6      139.63      141.23     35.69 o
   2 -12   6      297.45      320.76     68.88 o
   3 -12   6      138.40      140.98     42.87 o
   4 -12   6        2.94        8.60     11.45 o
   5 -12   6       37.54       31.29     16.16 o
   6 -12   6      165.07      159.67     56.09 o
   7 -12   6      158.15      106.12    142.06 o
  -6 -11   6      321.17      324.19     69.19 o
  -5 -11   6      101.48       99.28     46.84 o
  -4 -11   6      381.62      472.17     79.07 o
  -3 -11   6      348.24      316.82     71.73 o
  -2 -11   6      289.95      301.93     83.65 o
  -1 -11   6       29.35       43.83     17.50 o
   0 -11   6       50.97       43.38     16.59 o
   1 -11   6        3.81       11.11     11.35 o
   2 -11   6      374.57      391.42    106.24 o
   3 -11   6      624.31      672.22     99.22 o
   4 -11   6      135.38      124.27     42.44 o
   5 -11   6      230.73      235.85     73.63 o
   6 -11   6      315.52      418.71     77.83 o
   7 -11   6      218.53      185.08     88.26 o
  -7 -10   6      325.50      285.45    269.30 o
  -6 -10   6      145.90      106.53     61.35 o
  -5 -10   6      138.91      134.71     48.71 o
  -4 -10   6      134.93      150.07     44.21 o
  -3 -10   6        3.73       14.77     12.92 o
  -2 -10   6       85.48       92.09     28.75 o
  -1 -10   6     1242.00     1231.84     81.41 o
   0 -10   6      255.69      262.22     72.98 o
   1 -10   6        5.10        9.74     11.14 o
   2 -10   6      204.91      204.42     49.18 o
   3 -10   6        2.34        9.89     12.64 o
   4 -10   6      542.97      541.21     77.57 o
   5 -10   6      314.10      338.17     80.04 o
   6 -10   6        6.56       13.23     17.25 o
   7 -10   6       83.08       83.55     48.58 o
   8 -10   6        9.13       12.08     22.53 o
  -7  -9   6       99.18       87.21     59.26 o
  -6  -9   6      127.89      162.53     57.22 o
  -5  -9   6       31.78       25.84     14.74 o
  -4  -9   6      210.10      192.31     37.57 o
  -3  -9   6       10.94       20.71     12.86 o
  -2  -9   6      122.44      105.32     33.99 o
  -1  -9   6       71.80       95.41     26.95 o
   0  -9   6     1330.39     1367.21     83.55 o
   1  -9   6     1265.29     1371.08     82.66 o
   2  -9   6      481.45      138.55    139.82 o
   3  -9   6     1109.92     1007.24    116.52 o
   4  -9   6      627.56      544.45     60.10 o
   5  -9   6      433.75      388.52     63.35 o
   6  -9   6       28.57       20.81     15.30 o
   7  -9   6       57.39       76.58     41.97 o
   8  -9   6        0.37        7.16     10.93 o
  -8  -8   6      196.78      179.01     78.75 o
  -7  -8   6      243.28      230.12    158.90 o
  -6  -8   6      150.07      139.80     51.11 o
  -5  -8   6       45.44       44.26     19.86 o
  -4  -8   6     1012.50     1078.82     74.41 o
  -3  -8   6     2599.66     2640.28     99.96 o
  -2  -8   6       72.13       52.02     19.49 o
  -1  -8   6      418.93      411.41     49.03 o
   0  -8   6      778.34      828.97     54.01 o
   1  -8   6       79.53      104.02     32.21 o
   2  -8   6      545.77      587.54     44.45 o
   3  -8   6      412.29      401.52     58.48 o
   4  -8   6        0.25        7.93     11.58 o
   5  -8   6       88.25       94.47     25.65 o
   6  -8   6      111.03      106.16     47.40 o
   7  -8   6       23.87       17.25     14.83 o
   8  -8   6       11.35       22.43     18.13 o
  -8  -7   6        1.32       20.89     39.73 o
  -7  -7   6       32.06       37.93     27.36 o
  -6  -7   6      129.54      108.95     38.47 o
  -5  -7   6       29.49       27.97     14.59 o
  -4  -7   6      133.48      120.61     27.23 o
  -3  -7   6      430.94      433.62     57.41 o
  -2  -7   6     1692.75     1685.38     77.19 o
  -1  -7   6     1251.78     1264.59     68.75 o
   0  -7   6     1347.74     1398.89     68.25 o
   2  -7   6      550.37      480.36     43.73 o
   3  -7   6      713.28      799.49     59.75 o
   4  -7   6      356.13      312.74     54.08 o
   5  -7   6       64.22       75.41     23.92 o
   6  -7   6       42.89       53.69     23.18 o
   7  -7   6       16.29       45.68     22.27 o
   8  -7   6      117.85      145.68     59.38 o
   9  -7   6       48.40       32.81     36.98 o
  -8  -6   6       69.76       79.07     68.32 o
  -7  -6   6      159.75      185.21    114.96 o
  -6  -6   6     1414.81     1392.64    107.19 o
  -5  -6   6     2119.51     2185.09    124.31 o
  -4  -6   6        5.64        7.45      8.94 o
  -3  -6   6     1676.61     1819.37     79.70 o
  -2  -6   6      888.28      956.25     60.29 o
  -1  -6   6      135.71      155.59     35.74 o
   0  -6   6       28.67       59.93     20.03 o
   1  -6   6      230.22      233.79     24.02 o
   2  -6   6      205.37      165.81     31.14 o
   3  -6   6      161.75      143.40     30.84 o
   4  -6   6     1430.17     1530.12    145.71 o
   5  -6   6      104.22      107.49     27.00 o
   6  -6   6       18.64       22.72     15.06 o
   7  -6   6       17.81       31.24     16.98 o
   8  -6   6      186.37      170.49     75.18 o
   9  -6   6      147.62      113.12     59.09 o
  -9  -5   6       62.66       80.29     77.00 o
  -8  -5   6       30.22       28.01     38.19 o
  -7  -5   6      140.71      151.06     68.80 o
  -6  -5   6       61.02       73.99     25.18 o
  -5  -5   6      474.03      461.50     45.39 o
  -4  -5   6      597.82      701.93     51.96 o
  -3  -5   6      497.05      492.43     45.29 o
  -2  -5   6     1903.74     2005.17     68.42 o
  -1  -5   6      606.15      643.20     35.66 o
   0  -5   6      193.05      182.04     32.27 o
   1  -5   6     1202.80     1343.97     60.37 o
   2  -5   6     1315.68     1265.22     88.30 o
   3  -5   6        3.63       15.97     14.89 o
   4  -5   6      893.79      879.22     61.36 o
   5  -5   6      266.23      275.50     45.38 o
   6  -5   6      391.43      406.16    136.28 o
   7  -5   6      129.76      147.60     89.70 o
   8  -5   6      399.83      422.08    103.79 o
   9  -5   6      201.24      169.84     77.92 o
  -9  -4   6      198.18      155.56    172.41 o
  -8  -4   6      632.53      658.80    102.55 o
  -7  -4   6      823.94      768.88    127.43 o
  -6  -4   6        5.62        7.56      9.91 o
  -5  -4   6     1595.66     1807.73    124.98 o
  -4  -4   6      260.47      318.35     41.24 o
  -3  -4   6       18.88       17.38      8.93 o
  -2  -4   6      553.49      477.82     38.83 o
  -1  -4   6        7.64        9.27     11.09 o
   0  -4   6     1802.17     1932.39     54.70 o
   1  -4   6     3143.08     3191.80     80.83 o
   2  -4   6     4504.31     4755.50    157.94 o
   3  -4   6      575.94      669.47     56.95 o
   4  -4   6      675.27      783.42     51.28 o
   5  -4   6      199.45      232.07     30.26 o
   6  -4   6      736.47      587.96    133.99 o
   7  -4   6      107.26       92.99     36.72 o
   8  -4   6        0.83       10.72     14.14 o
   9  -4   6        0.53       12.50     16.47 o
  -9  -3   6      142.12      175.57    130.94 o
  -8  -3   6       24.33       32.17     29.37 o
  -7  -3   6      171.15      185.90    112.94 o
  -6  -3   6        4.05        7.16     14.99 o
  -5  -3   6      127.66      122.36     29.97 o
  -4  -3   6      701.44      725.56     66.67 o
  -3  -3   6        9.64        8.04      7.00 o
  -2  -3   6       54.85       54.87     14.79 o
  -1  -3   6     2112.28     2386.01     70.72 o
   0  -3   6     1711.19     1665.43     60.50 o
   1  -3   6      148.95      123.04     23.33 o
   2  -3   6     4390.94     4568.68    142.72 o
   3  -3   6      362.27      342.14     34.02 o
   4  -3   6      379.60      377.41     39.66 o
   5  -3   6      368.70      184.02    100.30 o
   6  -3   6      918.20      915.42     79.18 o
   7  -3   6      180.37      188.00     83.08 o
   8  -3   6       80.37       78.74     32.44 o
   9  -3   6      182.17      152.96     73.73 o
  -9  -2   6      171.56      177.43     88.51 o
  -8  -2   6       10.58       -2.24     24.42 o
  -7  -2   6      465.02      544.87    145.81 o
  -6  -2   6       12.57       20.05     12.27 o
  -5  -2   6      262.91      283.24     31.67 o
  -4  -2   6     1328.53     1359.03     70.58 o
  -3  -2   6      409.86      377.14     26.53 o
  -2  -2   6     4301.71     4622.61    110.33 o
  -1  -2   6     7862.42     8086.98    101.33 o
   0  -2   6     4040.94     3894.29    148.31 o
   1  -2   6     2221.36     2142.34    111.47 o
   2  -2   6     2983.04     2848.52    119.10 o
   3  -2   6      463.73      459.48     28.01 o
   4  -2   6     1378.24     1383.86     51.61 o
   5  -2   6      142.17      173.27     20.53 o
   6  -2   6      151.46      134.25     58.17 o
   7  -2   6        4.76        8.15     12.01 o
   8  -2   6        5.44        9.59     10.81 o
   9  -2   6       43.40       31.44     20.39 o
  -9  -1   6        3.35       22.53     41.52 o
  -8  -1   6      219.11      312.43    156.10 o
  -7  -1   6       40.21       33.03     21.32 o
  -6  -1   6        9.81       10.05     10.98 o
  -5  -1   6      300.84      274.69     37.38 o
  -4  -1   6        9.86       14.71      7.19 o
  -3  -1   6     2700.83     2992.07     85.45 o
  -2  -1   6      280.68      300.48     24.27 o
  -1  -1   6       13.46       10.13      6.42 o
   0  -1   6     7655.71     7905.35    182.92 o
   1  -1   6       86.42       75.57     18.95 o
   2  -1   6        2.14        8.56      5.58 o
   3  -1   6      664.97      675.33     26.68 o
   4  -1   6      913.78      936.98     48.22 o
   5  -1   6       84.91       96.60     15.74 o
   6  -1   6      300.57      315.98     56.62 o
   7  -1   6      507.97      636.35     87.48 o
   8  -1   6      173.59      179.52     68.52 o
   9  -1   6      464.67      417.08    323.97 o
  10  -1   6       10.87       17.93     22.16 o
 -10   0   6       16.95       16.98     24.12 o
  -9   0   6       38.12       37.09     47.94 o
  -8   0   6        0.74        6.12     16.72 o
  -7   0   6      161.93      172.93     45.57 o
  -6   0   6      658.45      675.10     94.29 o
  -5   0   6      262.39      234.76     24.82 o
  -4   0   6     4259.35     4592.53    161.77 o
  -3   0   6     4584.27     4726.80    114.60 o
  -2   0   6     1161.34     1234.50     91.37 o
  -1   0   6     2345.52     2281.91    213.98 o
   0   0   6     3931.12     3975.33    102.85 o
   1   0   6      147.98      107.76     16.65 o
   2   0   6      801.22     1016.60     35.46 o
   3   0   6     2880.23     3085.65     66.18 o
   4   0   6     1238.87     1359.25     50.66 o
   5   0   6      248.12      219.36     21.38 o
   6   0   6      281.73      286.34     63.74 o
   7   0   6      158.15      142.61     44.84 o
   8   0   6      125.10      101.33     44.27 o
   9   0   6       22.88       10.27     31.21 o
  10   0   6       17.56       11.94     24.39 o
 -10   1   6      141.94      129.30    157.93 o
  -9   1   6       11.55       -0.27     21.86 o
  -8   1   6       66.52      109.80     81.16 o
  -7   1   6      285.24      262.39     88.53 o
  -6   1   6       58.40       50.64     17.72 o
  -5   1   6      836.81      938.50     95.07 o
  -4   1   6       38.95       54.20     27.57 o
  -3   1   6        0.96        5.80      9.29 o
  -2   1   6     3411.94     3831.60    102.60 o
  -1   1   6     2079.54     2053.82     62.44 o
   0   1   6      661.71      613.77     33.31 o
   1   1   6      399.38      419.67     23.72 o
   2   1   6      279.12      287.19     21.11 o
   3   1   6       29.57       42.91     12.60 o
   4   1   6     1167.97     1208.71     56.57 o
   5   1   6      546.33      550.37     47.25 o
   6   1   6      294.49      268.81     74.64 o
   7   1   6     1354.41     1535.96    190.40 o
   8   1   6        4.40       18.77     22.34 o
   9   1   6        0.91        4.29     21.76 o
 -10   2   6        0.42        7.13     18.31 o
  -9   2   6       17.96       36.76     35.89 o
  -8   2   6       59.42       82.83     45.85 o
  -7   2   6       46.11       60.36     19.18 o
  -6   2   6     1729.86     1609.44    150.90 o
  -5   2   6      723.10      742.43    108.77 o
  -4   2   6      224.01      236.60     50.01 o
  -3   2   6      823.58      886.95     63.94 o
  -2   2   6     1820.03     1949.68     81.06 o
  -1   2   6       39.52       57.25     22.39 o
   0   2   6       14.18       12.76     11.68 o
   1   2   6     6826.31     6777.63    136.50 o
   2   2   6     3828.76     3683.35     87.07 o
   3   2   6     1578.17     1512.14     55.92 o
   4   2   6     1619.31     1415.86    123.73 o
   5   2   6      113.86       10.16     38.78 o
   6   2   6      380.72      304.28     81.81 o
   7   2   6      254.55      232.15     85.64 o
   8   2   6       82.01       73.99     52.71 o
   9   2   6        7.21       14.27     35.20 o
 -10   3   6       79.26       70.09     73.49 o
  -9   3   6       74.66       92.45     87.89 o
  -8   3   6       91.36       85.53     71.95 o
  -7   3   6       58.58       51.30     21.82 o
  -6   3   6      240.18      239.97     72.01 o
  -5   3   6        8.57        9.37      9.39 o
  -4   3   6      132.83      153.88     38.14 o
  -3   3   6     3338.94     3568.74    142.16 o
  -2   3   6      528.19      522.58     35.27 o
  -1   3   6       13.09       11.92     11.00 o
   0   3   6       40.97       79.44     19.45 o
   1   3   6       12.98       27.60     13.99 o
   3   3   6       12.24       19.96      9.67 o
   4   3   6      663.54      597.98    101.10 o
   6   3   6      119.82       10.31     41.52 o
   7   3   6       89.62       74.38     69.80 o
   8   3   6       96.00       70.76     79.44 o
   9   3   6       21.06       17.43     33.54 o
  -9   4   6        2.21       14.77     30.80 o
  -8   4   6      281.22      301.02    155.62 o
  -7   4   6        7.21       18.87     17.74 o
  -6   4   6       35.34       43.23     17.44 o
  -5   4   6      247.41      226.52     58.70 o
  -4   4   6      232.90      260.82     77.22 o
  -3   4   6        3.29        9.10      6.29 o
  -2   4   6      279.62      222.39     37.49 o
  -1   4   6     4733.40     5285.75    143.84 o
   0   4   6     3010.82     3204.51    101.71 o
   1   4   6     3262.72     3473.09     90.86 o
   2   4   6     1626.15     1642.21     52.85 o
   3   4   6       16.28       15.51      6.55 o
   4   4   6     1141.96      950.49     99.05 o
   5   4   6      912.32      841.81     73.03 o
   6   4   6      185.98      190.01    109.05 o
   7   4   6      102.54      114.34     78.41 o
   8   4   6      510.39      511.66    105.48 o
  -9   5   6        1.70       10.47     40.80 o
  -8   5   6      144.99      126.24     87.77 o
  -7   5   6       46.85       39.15     16.94 o
  -6   5   6      180.04      165.86     35.77 o
  -5   5   6     1870.94     1877.24    137.00 o
  -4   5   6      211.52      192.18     23.93 o
  -3   5   6      215.69      210.29     26.81 o
  -2   5   6        7.81       14.16      9.96 o
  -1   5   6       34.10       59.99     25.95 o
   0   5   6     1264.43     1391.75    148.72 o
   1   5   6      869.54      362.83    219.90 o
   2   5   6     1044.68      138.79    398.64 o
   3   5   6     1074.03     1115.21     63.87 o
   4   5   6     1239.71     1105.99     86.74 o
   5   5   6      348.96      362.89     80.06 o
   6   5   6      253.53      282.87    263.55 o
   7   5   6        0.80       13.78     28.18 o
   8   5   6        4.47       11.75     38.02 o
   9   5   6        7.04       11.42     23.50 o
  -8   6   6       17.34       25.39     45.58 o
  -7   6   6       27.18       27.85     13.80 o
  -6   6   6        5.90       14.92     15.88 o
  -5   6   6       18.82       20.24     16.29 o
  -4   6   6       85.70       84.86     27.21 o
  -3   6   6     1046.22     1071.45     65.63 o
  -2   6   6      545.49      553.83     75.53 o
  -1   6   6     2054.73     2137.39     91.60 o
   0   6   6      115.46       93.79     28.96 o
   1   6   6        5.32       10.02      5.65 o
   2   6   6     1887.58     1885.99    107.74 o
   3   6   6     1630.52     1783.28    120.59 o
   4   6   6      255.47      220.50     65.59 o
   5   6   6      471.46      462.03     94.51 o
   6   6   6     1080.43     1041.83    180.01 o
   7   6   6      183.11      151.43     99.79 o
   8   6   6       65.43       72.99     55.92 o
  -8   7   6      231.65      245.47    122.50 o
  -7   7   6      443.79      419.03    148.76 o
  -6   7   6       88.47       92.95     33.83 o
  -5   7   6      189.01      238.40     65.72 o
  -4   7   6       18.15       20.28     17.60 o
  -3   7   6       62.70       65.42     26.10 o
  -2   7   6        8.27       20.43     15.61 o
  -1   7   6     1519.36     1500.27    105.69 o
   0   7   6      356.66      345.48     57.70 o
   1   7   6       48.47       52.85     12.88 o
   2   7   6     3211.88     3109.03    243.05 o
   3   7   6      407.68      448.20     66.17 o
   4   7   6      240.64      252.34     58.83 o
   5   7   6       29.76       46.55     23.29 o
   6   7   6        5.48       -1.05     27.57 o
   7   7   6        9.79        5.53     32.27 o
   8   7   6        9.15        4.39     23.61 o
  -8   8   6        0.02       17.91     29.09 o
  -7   8   6       18.54       13.77     11.41 o
  -6   8   6       13.22       12.06     11.04 o
  -5   8   6       50.74       53.07     23.24 o
  -4   8   6       26.26       28.79     16.56 o
  -3   8   6      302.45      309.81     61.27 o
  -2   8   6      193.34      175.35     41.26 o
  -1   8   6        8.63       20.96     15.07 o
   0   8   6     1462.42     1515.84     98.24 o
   1   8   6     1409.54      203.03    608.99 o
   2   8   6      254.76      285.41    102.13 o
   3   8   6      618.89      711.87    104.53 o
   4   8   6      739.70      719.38    130.53 o
   5   8   6      129.66      111.60     51.76 o
   6   8   6      148.93      189.00     80.49 o
   7   8   6       22.39       11.27     16.70 o
  -7   9   6       45.24       78.13     59.56 o
  -6   9   6       34.04       26.08     16.92 o
  -5   9   6       12.23       15.88     13.53 o
  -4   9   6      291.87      327.49     77.46 o
  -3   9   6      770.95      750.84     82.94 o
  -2   9   6        6.64       12.00     12.43 o
  -1   9   6      142.85      141.57     41.79 o
   0   9   6     3266.89     3223.70    131.46 o
   1   9   6      193.19      114.60     44.68 o
   2   9   6       25.11       38.36     22.63 o
   3   9   6       80.30      117.25     39.99 o
   4   9   6       39.42       33.02     18.41 o
   5   9   6       15.38       29.68     18.77 o
   6   9   6       53.76       54.59     94.55 o
   7   9   6       13.15       23.84     23.53 o
  -7  10   6        0.79       42.14     90.32 o
  -6  10   6        0.25       18.11     20.81 o
  -5  10   6        1.49        7.39     11.99 o
  -4  10   6      298.39      314.55     90.01 o
  -3  10   6        5.98       20.75     18.23 o
  -2  10   6      593.21      666.27    105.94 o
  -1  10   6      498.92      494.01     81.58 o
   0  10   6      200.78      217.24     69.68 o
   1  10   6      134.72      175.26     76.31 o
   2  10   6       89.28      111.13     34.60 o
   3  10   6       18.32       20.13     22.28 o
   4  10   6      125.38      160.05     54.47 o
   5  10   6      104.03       93.58     53.27 o
   6  10   6       19.14       35.44     53.42 o
  -6  11   6      282.98      295.94    106.88 o
  -5  11   6      181.27      202.92     64.05 o
  -4  11   6       25.47       46.78     20.66 o
  -3  11   6      173.03      221.35     61.37 o
  -2  11   6     1535.52     1550.33     96.58 o
  -1  11   6       76.55       61.67     24.76 o
   0  11   6       49.47       43.05     21.35 o
   1  11   6       83.84       88.93     38.71 o
   2  11   6       20.53       25.58     22.14 o
   3  11   6      291.60      371.59    110.08 o
   4  11   6      260.47      362.92    133.24 o
   5  11   6       40.27       63.97     31.05 o
  -6  12   6       83.21       70.31     35.38 o
  -5  12   6        0.03        0.88     13.69 o
  -4  12   6      128.64      157.77     45.49 o
  -3  12   6       89.07       95.34     35.91 o
  -2  12   6       73.40      100.25     35.98 o
  -1  12   6       48.12       55.65     28.92 o
   0  12   6       28.25       33.80     26.30 o
   1  12   6        3.53        9.41     14.58 o
   2  12   6       21.28       35.20     22.16 o
   3  12   6      262.91      283.29    101.43 o
   4  12   6        0.72       10.70     16.31 o
  -6  13   6       19.30       28.56     23.00 o
  -5  13   6       35.47       70.83     30.79 o
  -4  13   6      377.04      393.26     87.40 o
  -3  13   6       58.89       56.50     27.18 o
  -2  13   6      112.00       98.70     51.51 o
  -1  13   6       51.86       61.21     32.72 o
   0  13   6        4.56       10.50     17.97 o
   1  13   6      666.18      702.51     88.67 o
   2  13   6      243.28      320.08     80.34 o
   3  13   6       63.94       91.10     52.45 o
   4  13   6        1.11        6.72     16.85 o
  -4  14   6        1.71        4.80     14.53 o
  -3  14   6      253.06      257.68     72.06 o
  -2  14   6       78.06       72.02     36.99 o
  -1  14   6        9.05       20.87     21.10 o
   0  14   6       11.64       19.58     27.02 o
   1  14   6      251.69      322.74     83.08 o
   2  14   6        6.33        7.46     20.77 o
   3  14   6      107.04       75.85     83.25 o
   2 -16   7       69.26       32.16     40.62 o
  -3 -15   7       73.15       56.94     78.81 o
  -2 -15   7        3.05       22.30     41.43 o
  -1 -15   7       61.07       64.28     42.01 o
   0 -15   7       70.52       72.89     65.35 o
   1 -15   7        3.88        9.16     13.38 o
   2 -15   7       85.90       90.22     38.27 o
   3 -15   7       19.97       26.90     22.41 o
   4 -15   7        2.25        7.93     19.00 o
  -4 -14   7        3.46       13.20     16.27 o
  -3 -14   7       64.53       59.66     34.43 o
  -2 -14   7      190.85      216.47     85.09 o
  -1 -14   7      455.38      541.24     97.69 o
   0 -14   7      154.24      187.74     53.75 o
   1 -14   7      416.83      512.57     91.80 o
   2 -14   7      151.59      162.52     50.28 o
   3 -14   7      122.48      116.22     47.37 o
   4 -14   7       44.23       34.45     23.53 o
   5 -14   7       28.08       32.67     20.19 o
  -5 -13   7      195.57      232.80     70.89 o
  -4 -13   7       24.43       45.33     22.42 o
  -3 -13   7      241.90      312.56     72.09 o
  -2 -13   7      223.05      202.38     70.29 o
  -1 -13   7        4.63        4.88     11.68 o
   0 -13   7       60.74       63.95     26.26 o
   1 -13   7        4.95       23.15     18.15 o
   2 -13   7        7.53       10.60     13.39 o
   3 -13   7       46.66       65.61     28.03 o
   4 -13   7        1.36       11.11     11.64 o
   5 -13   7       77.26       59.05     28.30 o
   6 -13   7        5.71       11.41     25.33 o
  -6 -12   7        1.09        5.82     12.59 o
  -5 -12   7      123.24      121.01     60.18 o
  -4 -12   7      326.36      430.34     77.72 o
  -3 -12   7      424.86      467.38     83.56 o
  -2 -12   7      236.62      301.06     62.00 o
  -1 -12   7      533.51      625.68     70.01 o
   0 -12   7       33.05       45.63     20.03 o
   1 -12   7      156.14      169.76     41.06 o
   2 -12   7       21.62       31.73     18.34 o
   3 -12   7       70.14       76.88     26.55 o
   4 -12   7       18.58       24.03     14.99 o
   5 -12   7       53.73       53.91     22.95 o
   6 -12   7       59.92      100.17     41.95 o
   7 -12   7        4.88       19.22     29.67 o
  -6 -11   7       27.71       32.96     23.45 o
  -5 -11   7      427.40      527.76     81.84 o
  -4 -11   7      172.87      207.13     73.41 o
  -3 -11   7       21.51       17.51     10.98 o
  -2 -11   7        9.69       16.49     14.37 o
  -1 -11   7       19.07       17.99     15.07 o
   0 -11   7       53.32       46.67     17.97 o
   1 -11   7       25.92       29.79     13.84 o
   2 -11   7      311.97      335.20     66.20 o
   3 -11   7      198.93      216.81     47.73 o
   4 -11   7       56.22       71.55     27.07 o
   5 -11   7       41.50       46.32     25.37 o
   6 -11   7        0.81        8.66     13.11 o
   7 -11   7      150.25       99.25     89.48 o
  -7 -10   7       95.41       72.11     65.48 o
  -6 -10   7      127.27      129.58     60.60 o
  -5 -10   7      113.93      154.16     57.84 o
  -4 -10   7      160.83      214.59     44.29 o
  -3 -10   7      135.26      185.56     56.05 o
  -2 -10   7       99.70       83.11     31.26 o
  -1 -10   7      238.51      247.35     75.03 o
   0 -10   7       18.78       36.63     15.49 o
   1 -10   7       77.57       76.94     24.69 o
   2 -10   7      256.80      242.01     76.59 o
   3 -10   7      705.70      701.44     90.90 o
   4 -10   7      282.54      337.17     64.92 o
   5 -10   7       44.73       76.89     27.37 o
   6 -10   7      181.17      233.55    113.85 o
   7 -10   7      247.30      306.27     80.20 o
   8 -10   7        0.80        8.76     25.99 o
  -7  -9   7      385.40      453.28    138.29 o
  -6  -9   7       28.79       34.39     23.36 o
  -5  -9   7        1.56       14.69     12.67 o
  -4  -9   7      317.41      300.96     43.37 o
  -3  -9   7      169.00      171.38     34.26 o
  -2  -9   7      301.13      258.89     42.09 o
  -1  -9   7      807.72      816.68     66.35 o
   0  -9   7      987.94      985.06     70.48 o
   1  -9   7      291.10      309.53     48.66 o
   2  -9   7      240.44      268.23     52.85 o
   3  -9   7      258.29      300.62     57.89 o
   4  -9   7        1.86       11.55     15.07 o
   5  -9   7      153.57      136.24     40.39 o
   6  -9   7       25.62       39.85     26.27 o
   7  -9   7        1.94        5.45     12.65 o
   8  -9   7        1.67        3.70     17.92 o
  -8  -8   7        1.40       11.77     41.30 o
  -7  -8   7        1.02       16.82     34.03 o
  -6  -8   7       12.65       20.68     15.62 o
  -5  -8   7       44.75       39.84     16.72 o
  -4  -8   7      520.33      479.66     51.64 o
  -3  -8   7      415.69      454.53     42.79 o
  -2  -8   7      191.38      173.59     33.88 o
  -1  -8   7       80.58       81.36     27.65 o
   0  -8   7      696.04      590.69     53.14 o
   2  -8   7      207.38      193.40     35.92 o
   3  -8   7      267.58      311.51     76.27 o
   4  -8   7      544.50      542.68     63.49 o
   5  -8   7      284.87      311.94     63.06 o
   6  -8   7        1.20        6.39     14.52 o
   7  -8   7      106.24      121.43     72.83 o
   8  -8   7       30.97       41.20     23.92 o
  -8  -7   7        0.83       41.19     51.69 o
  -7  -7   7       67.01      101.57     60.32 o
  -6  -7   7      630.47      589.67     70.93 o
  -5  -7   7      298.75      329.76     40.70 o
  -4  -7   7      815.34      851.76     71.15 o
  -3  -7   7     1984.72     1903.43    100.98 o
  -2  -7   7      939.66      846.37     50.36 o
  -1  -7   7      221.67      207.10     34.04 o
   0  -7   7      602.07      612.25     58.23 o
   1  -7   7      311.00      271.02     32.37 o
   2  -7   7        3.57        9.54     15.06 o
   3  -7   7        2.25       21.87     14.87 o
   4  -7   7      428.72      473.73     74.76 o
   5  -7   7       36.36       37.10     17.40 o
   6  -7   7       71.61       89.12     45.26 o
   7  -7   7      154.27      132.97     57.64 o
   8  -7   7        1.58        7.85     14.66 o
   9  -7   7       60.70       43.93     46.06 o
  -8  -6   7       20.68       23.57     30.87 o
  -7  -6   7      301.64      275.60    136.11 o
  -6  -6   7      518.20      454.29     51.13 o
  -5  -6   7      411.19      420.20     54.62 o
  -4  -6   7      862.15      885.08     74.60 o
  -3  -6   7       86.63       94.62     22.13 o
  -2  -6   7      522.02      442.35     45.00 o
  -1  -6   7     1161.59     1226.66     78.20 o
   0  -6   7       85.98       98.73     25.99 o
   1  -6   7      773.47      767.38     54.76 o
   2  -6   7      339.58      326.66     37.14 o
   3  -6   7      166.06      151.65     37.50 o
   4  -6   7       18.83       34.94     17.61 o
   5  -6   7      585.25      608.19     65.95 o
   6  -6   7       29.34       50.27     23.94 o
   7  -6   7       46.50       47.46     25.59 o
   8  -6   7      142.01      158.12     57.45 o
   9  -6   7      204.79      154.98     45.68 o
  -9  -5   7      103.29      157.14     84.12 o
  -8  -5   7      432.86      490.30    224.62 o
  -7  -5   7      191.99      220.73     79.80 o
  -6  -5   7     1008.63      963.84     90.09 o
  -5  -5   7     1392.08     1348.75     97.72 o
  -4  -5   7      428.06      411.92     42.41 o
  -3  -5   7       50.78       56.35     19.08 o
  -2  -5   7      897.42      854.21     58.89 o
  -1  -5   7        6.64       11.05     10.40 o
   0  -5   7      555.76      541.86     44.26 o
   1  -5   7      598.31      535.26     44.48 o
   2  -5   7     2231.34     2466.81     98.82 o
   3  -5   7      326.69      354.86     44.70 o
   4  -5   7     1237.46     1339.91     96.45 o
   5  -5   7      532.84      482.36     46.42 o
   6  -5   7       24.24       41.64     27.07 o
   7  -5   7       48.63       38.54     26.89 o
   8  -5   7       36.07       56.67     28.12 o
   9  -5   7       44.55       35.67     24.56 o
  -9  -4   7      262.16      262.30    145.70 o
  -8  -4   7      160.80      153.90     70.19 o
  -7  -4   7      114.10      109.76     52.42 o
  -6  -4   7     1297.03     1153.28     98.00 o
  -5  -4   7       34.61       38.05     17.36 o
  -4  -4   7       33.58       30.01     15.21 o
  -3  -4   7        0.03        7.38     10.79 o
  -2  -4   7     1274.46     1391.90     65.74 o
  -1  -4   7      724.92      749.00     45.05 o
   0  -4   7       83.23       73.00     17.55 o
   1  -4   7        2.00        4.09      3.64 o
   2  -4   7      171.35      168.96     41.11 o
   3  -4   7      986.01     1011.95     74.83 o
   4  -4   7        5.82        7.67     11.88 o
   5  -4   7      234.84      274.48     28.92 o
   6  -4   7      280.88      308.99     62.76 o
   7  -4   7      333.56      356.28     67.02 o
   8  -4   7      104.36       83.04     30.99 o
   9  -4   7       58.91       63.73     30.41 o
  -9  -3   7       70.19       57.03     60.82 o
  -8  -3   7      519.14      561.25    212.55 o
  -7  -3   7      313.98      336.61    216.83 o
  -6  -3   7       98.54       87.32     31.36 o
  -5  -3   7       12.81       17.36     14.51 o
  -4  -3   7      661.29      629.17     60.41 o
  -3  -3   7      110.86      119.00     25.93 o
  -2  -3   7     2626.10     2650.60     79.30 o
  -1  -3   7     1267.21     1117.25     63.71 o
   0  -3   7     5240.19     4739.88    272.32 o
   1  -3   7     1499.46     1422.32     57.34 o
   2  -3   7     5098.85     5427.07    197.75 o
   3  -3   7      697.01      710.57     58.18 o
   4  -3   7       27.30       23.43      7.17 o
   5  -3   7        1.68        5.82      6.60 o
   6  -3   7      132.31      134.62     61.39 o
   7  -3   7       87.11       63.89     31.98 o
   8  -3   7      313.41      307.07    102.88 o
   9  -3   7       69.94       62.73     36.40 o
  -9  -2   7        1.04        8.56     17.80 o
  -8  -2   7      980.86     1034.42    154.09 o
  -7  -2   7        6.76        5.47      8.14 o
  -6  -2   7      107.00      114.27     24.02 o
  -5  -2   7      798.73      826.49     66.89 o
  -4  -2   7     1041.50     1095.19     62.88 o
  -3  -2   7       16.27       23.13      9.40 o
  -2  -2   7     1110.28     1052.56     52.41 o
  -1  -2   7      176.21      148.62     16.34 o
   0  -2   7      316.43      259.83     28.52 o
   1  -2   7      124.42       85.29     21.37 o
   2  -2   7      250.66      259.55     18.20 o
   3  -2   7      208.10      183.72     29.79 o
   4  -2   7       19.03       28.51     10.83 o
   5  -2   7      201.67      152.33     28.26 o
   6  -2   7      372.21      330.06    104.41 o
   7  -2   7      176.39      139.62     64.38 o
   8  -2   7       14.68       10.79     12.57 o
   9  -2   7      207.54      183.05    114.00 o
 -10  -1   7       99.86       68.59     75.03 o
  -9  -1   7        9.54       16.09     29.03 o
  -8  -1   7        7.85       30.20     39.63 o
  -7  -1   7       12.55       13.30     12.28 o
  -6  -1   7      182.03      135.21     31.35 o
  -5  -1   7       11.37       15.82      8.28 o
  -4  -1   7     2882.14     2919.20    101.02 o
  -3  -1   7      605.14      137.01    176.22 o
  -2  -1   7     4575.23     4854.92    124.98 o
  -1  -1   7     2717.12     2615.31     71.08 o
   0  -1   7     6909.20     6490.67    222.37 o
   1  -1   7      549.24      527.73     26.50 o
   2  -1   7       37.50       31.95     10.23 o
   3  -1   7      145.44      108.00     19.39 o
   4  -1   7      180.96      167.18     31.71 o
   5  -1   7      380.47       83.23    110.48 o
   6  -1   7     1691.24     1575.95    125.66 o
   7  -1   7      221.30      216.67     92.06 o
   8  -1   7       12.01       24.66     16.21 o
   9  -1   7        0.67        4.97     19.90 o
 -10   0   7      438.24      300.94    299.49 o
  -9   0   7        2.23        4.67     22.01 o
  -8   0   7      278.98      308.66    174.65 o
  -7   0   7      830.95      657.96     87.45 o
  -6   0   7      299.05      278.36     48.30 o
  -5   0   7      150.78      155.82     37.62 o
  -4   0   7     1047.00     1084.18    114.56 o
  -3   0   7      194.28      164.37     32.00 o
  -2   0   7       53.18       19.16     19.96 o
  -1   0   7      939.45     1024.02     64.90 o
   0   0   7      887.27      954.63     42.18 o
   1   0   7       25.11       36.90     12.21 o
   2   0   7     1404.62     1525.07     60.00 o
   3   0   7      126.53      134.26     29.63 o
   4   0   7      655.02      679.76     55.27 o
   5   0   7      101.85       24.05     25.59 o
   6   0   7       38.46       24.00     13.19 o
   7   0   7      755.14      571.66    156.83 o
   8   0   7      987.04     1125.07     99.95 o
   9   0   7       22.23       19.20     43.02 o
 -10   1   7        0.10        1.23     15.58 o
  -9   1   7        0.13       14.26     29.29 o
  -8   1   7       19.98       17.38     21.88 o
  -7   1   7       20.70       20.32     13.00 o
  -6   1   7     1207.84     1064.42    130.41 o
  -5   1   7       46.37       49.19     25.89 o
  -4   1   7     1551.53     1602.20    134.54 o
  -3   1   7     1630.87     1789.05     89.08 o
  -2   1   7     2188.69     1983.55    204.00 o
  -1   1   7      499.05      513.32     34.87 o
   0   1   7      695.68      613.23     31.69 o
   1   1   7      607.88      510.30     28.57 o
   2   1   7      125.74       92.08     19.01 o
   3   1   7     1516.64     1547.88     76.15 o
   4   1   7     3688.34     3548.81    184.12 o
   5   1   7      228.25      197.35     34.24 o
   6   1   7       50.03       57.42     24.96 o
   7   1   7       47.83       72.17     22.97 o
   8   1   7      795.91     1026.29    260.14 o
   9   1   7       17.06       18.73     38.29 o
 -10   2   7      186.57      137.60    156.94 o
  -9   2   7      201.55      230.43    141.99 o
  -8   2   7       44.23       72.50     66.77 o
  -7   2   7      188.48      192.39     42.80 o
  -6   2   7      303.61      313.16     60.74 o
  -5   2   7       32.94       51.84     31.32 o
  -4   2   7      125.55      117.48     46.18 o
  -3   2   7     1920.13     1996.13     96.69 o
  -2   2   7     1445.81     1592.11     69.22 o
  -1   2   7     1027.77     1127.72     66.15 o
   0   2   7     6177.09     7052.68    181.23 o
   1   2   7      301.27      368.58     34.56 o
   2   2   7      378.28      399.67     30.75 o
   3   2   7        4.75        7.83      7.99 o
   4   2   7       86.55       88.34     23.67 o
   5   2   7     1309.00     1157.90    118.02 o
   6   2   7      775.68      427.66    159.25 o
   7   2   7       13.89       18.69     26.51 o
   8   2   7        0.41       10.86     38.96 o
   9   2   7       18.55       21.78     30.68 o
  -9   3   7       26.82       30.22     35.26 o
  -8   3   7      164.29      144.53     96.36 o
  -7   3   7       31.09       31.21     21.35 o
  -6   3   7      384.32      298.48     70.71 o
  -5   3   7      261.64      260.49     57.96 o
  -4   3   7       57.30       70.63     29.27 o
  -3   3   7      305.31      348.45    112.77 o
  -2   3   7     1004.00      980.26     62.96 o
  -1   3   7      561.72      494.71     43.20 o
   0   3   7      261.79      224.33     54.74 o
   1   3   7     2496.07     2418.41     84.10 o
   2   3   7     3512.95     3725.79    113.52 o
   3   3   7       24.22       15.94      8.70 o
   4   3   7      111.01       16.33     38.96 o
   5   3   7       84.36       11.03     42.76 o
   6   3   7     1277.29     1304.15    216.46 o
   7   3   7      199.42      174.93    137.88 o
   8   3   7      231.00      208.37    229.65 o
   9   3   7       86.23      102.85    121.20 o
  -9   4   7       67.89       93.95     65.24 o
  -8   4   7       19.64       19.04     27.61 o
  -7   4   7        5.22       14.93     15.44 o
  -6   4   7      332.85      350.01     79.95 o
  -5   4   7     1045.26     1054.40     87.16 o
  -4   4   7      906.05      879.88     70.87 o
  -3   4   7     1759.65     1922.66    111.08 o
  -2   4   7     5358.40     5810.65    170.53 o
  -1   4   7      495.13      616.50     61.28 o
   0   4   7       18.77       24.58     14.28 o
   1   4   7      126.56      109.90     27.62 o
   2   4   7      155.44       93.59     33.74 o
   3   4   7      725.28      622.53     53.01 o
   4   4   7       31.43       13.26      7.13 o
   5   4   7      181.59      203.54     59.76 o
   6   4   7       68.46       62.80     56.91 o
   7   4   7      344.97      336.03    192.59 o
   8   4   7      118.01       88.22     61.26 o
  -9   5   7       69.99      103.54     61.09 o
  -8   5   7      111.46      102.58     71.19 o
  -7   5   7        0.94        7.94      8.30 o
  -6   5   7       50.07       58.10     25.42 o
  -5   5   7      105.72      137.50     40.95 o
  -4   5   7      380.02      335.38     56.71 o
  -3   5   7       25.69       18.44      7.37 o
  -2   5   7      541.00      517.48     59.07 o
  -1   5   7     1178.75     1185.60     88.65 o
   0   5   7     1329.71     1567.28     75.80 o
   1   5   7       59.70       71.06     21.95 o
   2   5   7      117.43       98.75     19.74 o
   3   5   7        2.35        6.49      5.65 o
   4   5   7     2048.68     2006.46    148.54 o
   5   5   7      908.25      934.40    121.64 o
   6   5   7      658.67      765.44    299.77 o
   7   5   7      203.65      178.57    169.76 o
   8   5   7      156.76      136.07    150.69 o
  -8   6   7      198.81      216.44     93.04 o
  -7   6   7      272.59      275.50     57.08 o
  -6   6   7      337.48      351.51     95.36 o
  -5   6   7      942.63      978.30     93.07 o
  -4   6   7     1520.78     1556.09    123.85 o
  -3   6   7      293.15      300.62     46.06 o
  -2   6   7      376.73      316.65     64.25 o
  -1   6   7      194.43      175.87     58.69 o
   0   6   7      169.68      180.59     60.86 o
   1   6   7        3.01        5.57      5.58 o
   2   6   7      354.76      173.98     70.96 o
   3   6   7      321.27      347.61     80.82 o
   4   6   7      547.28      572.89    101.24 o
   5   6   7     1157.01     1168.19    126.69 o
   6   6   7      185.57      146.30     60.91 o
   7   6   7       24.79       34.44     44.37 o
   8   6   7        0.71       22.72     47.14 o
  -8   7   7       27.10       21.20     28.77 o
  -7   7   7       19.11       24.56     15.77 o
  -6   7   7       14.83       15.22     12.49 o
  -5   7   7       38.51       31.08     18.51 o
  -4   7   7      257.55      277.82     72.71 o
  -3   7   7       69.27       70.28     22.29 o
  -2   7   7      104.32      122.97     47.23 o
  -1   7   7      113.41      131.08     42.33 o
   0   7   7       48.50       68.15     28.03 o
   1   7   7      124.61      183.88     50.09 o
   2   7   7     2898.53     3024.37    243.31 o
   3   7   7     1438.34     1471.16    123.22 o
   4   7   7      783.04      810.21    111.74 o
   5   7   7      295.28      334.72    105.45 o
   6   7   7      359.78      447.79    279.60 o
   7   7   7      132.12      144.12     78.77 o
   8   7   7       19.25        6.42     26.08 o
  -8   8   7       97.10      143.74     64.48 o
  -7   8   7      229.48      231.66     88.67 o
  -6   8   7      102.44      116.97     44.91 o
  -5   8   7       85.07       82.62     35.21 o
  -4   8   7      270.44      261.10     55.61 o
  -3   8   7      107.76      101.61     31.80 o
  -2   8   7      124.94      107.98     42.28 o
  -1   8   7      447.99      425.50     56.27 o
   0   8   7      439.65      452.95     69.28 o
   1   8   7      291.48      349.75     53.40 o
   2   8   7     1060.64     1039.72     98.75 o
   3   8   7     1447.69     1564.49    145.03 o
   4   8   7      104.38      103.31     45.19 o
   5   8   7        2.69        3.86     11.05 o
   6   8   7       59.54       61.49     53.46 o
   7   8   7       93.38       44.63     50.76 o
  -7   9   7       41.26       34.36     20.12 o
  -6   9   7       27.53       27.54     19.08 o
  -5   9   7       67.11       64.37     27.39 o
  -4   9   7       11.41       10.72     13.83 o
  -3   9   7       39.28       36.63     19.31 o
  -2   9   7        4.49       12.96     12.22 o
  -1   9   7      139.52      182.57     56.77 o
   0   9   7     2662.80     2595.64    131.27 o
   1   9   7      722.81      111.16    265.58 o
   2   9   7      294.01      293.50     66.56 o
   3   9   7      242.57      303.04    102.43 o
   4   9   7      243.96      320.85     98.22 o
   5   9   7        1.02        6.94     11.43 o
   6   9   7       65.38       45.60     64.55 o
   7   9   7        3.13        6.03     14.55 o
  -7  10   7       11.15        5.49     27.06 o
  -6  10   7       64.13       62.29     28.79 o
  -5  10   7       12.23        9.70     12.37 o
  -4  10   7       77.76       76.74     27.66 o
  -3  10   7      481.42      547.47     96.12 o
  -2  10   7       66.14       71.85     28.53 o
  -1  10   7      153.06      206.70     54.01 o
   0  10   7      820.25      793.95     83.98 o
   1  10   7      677.88      682.58    105.41 o
   2  10   7       33.11       38.42     23.30 o
   3  10   7      164.87      191.30     48.36 o
   4  10   7      212.86      206.64     88.03 o
   5  10   7      275.33      268.01    136.27 o
   6  10   7        1.71       94.78     49.61 o
  -6  11   7       21.86       18.59     17.18 o
  -5  11   7        9.79       11.26     16.14 o
  -4  11   7       74.02       82.66     34.16 o
  -3  11   7       30.31       40.10     23.47 o
  -2  11   7     1401.35     1274.33    132.82 o
  -1  11   7       39.32       46.44     21.32 o
   0  11   7        2.91       11.69     16.07 o
   1  11   7       95.67      104.46     35.56 o
   2  11   7        1.23       12.80     17.27 o
   3  11   7       85.47       79.43     37.63 o
   4  11   7       67.98       62.36     38.87 o
   5  11   7        0.54       19.34     34.71 o
  -6  12   7       32.98       34.34     20.78 o
  -5  12   7       91.00      108.30     43.04 o
  -4  12   7        6.86       16.82     13.68 o
  -3  12   7       53.27       51.36     22.25 o
  -2  12   7      322.54      374.16    109.24 o
  -1  12   7      111.17      122.99     46.61 o
   0  12   7       30.06       51.34     27.26 o
   1  12   7      343.44      412.70    138.37 o
   2  12   7      250.84      311.11    105.57 o
   3  12   7      434.96      509.13    154.33 o
   4  12   7       91.86      104.33     49.62 o
  -5  13   7        0.51        9.14     14.72 o
  -4  13   7      406.88      314.15    127.96 o
  -3  13   7       75.43       75.84     41.10 o
  -2  13   7       29.27       58.16     33.58 o
  -1  13   7        3.02        6.22     17.29 o
   0  13   7      128.54      159.57     61.16 o
   1  13   7      138.62      133.61     48.70 o
   2  13   7       28.30       61.01     60.74 o
   3  13   7        0.02       18.26     36.40 o
   4  13   7        0.06        6.64     11.77 o
  -2  14   7       45.58       44.85     38.17 o
  -1  14   7      228.53      266.21     96.05 o
   0  14   7      130.66      139.48     62.08 o
   0 -15   8      106.63       63.79     47.95 o
   1 -15   8      219.89      220.63     73.31 o
   2 -15   8      218.20      234.54     87.41 o
   3 -15   8       57.74       38.75     35.51 o
  -4 -14   8        6.02        3.20     15.90 o
  -3 -14   8      202.00      187.33     89.35 o
  -2 -14   8      132.40      109.13     48.08 o
  -1 -14   8       34.86       51.84     24.38 o
   0 -14   8       30.89       46.40     20.43 o
   1 -14   8      130.86      156.85     62.45 o
   2 -14   8       21.47       17.12     15.32 o
   3 -14   8       43.87       36.86     19.80 o
   4 -14   8       45.60       40.35     27.40 o
   5 -14   8        2.19        1.70     17.39 o
  -5 -13   8       17.42       13.26     14.65 o
  -4 -13   8        1.88        8.02     13.24 o
  -3 -13   8       11.68       21.65     17.41 o
  -2 -13   8      217.34      199.73     71.12 o
  -1 -13   8      497.95      454.24     61.79 o
   0 -13   8      176.52      187.34     47.15 o
   1 -13   8       77.94       96.16     33.25 o
   2 -13   8      320.96      381.54     80.87 o
   3 -13   8       75.85      111.58     34.00 o
   4 -13   8       66.01       43.94     23.13 o
   5 -13   8       26.56       31.17     21.57 o
  -6 -12   8       61.50       56.34     53.90 o
  -5 -12   8      580.37      627.39     92.65 o
  -4 -12   8      131.02      125.95     46.44 o
  -3 -12   8       52.30       67.81     27.10 o
  -2 -12   8      107.65      121.17     37.20 o
  -1 -12   8      257.64      279.39     79.32 o
   0 -12   8       47.00       47.52     21.59 o
   1 -12   8        0.83       14.02     12.30 o
   2 -12   8      418.85      443.91     86.17 o
   3 -12   8       49.74       65.40     25.25 o
   4 -12   8        1.12        5.91     10.52 o
   5 -12   8       29.16       30.30     19.32 o
   6 -12   8       15.45        7.15     25.89 o
  -6 -11   8        4.71       13.58     12.86 o
  -5 -11   8       11.36       17.95     17.83 o
  -4 -11   8      203.81      207.53     63.43 o
  -3 -11   8      367.58      405.00     73.18 o
  -2 -11   8        4.32       12.93     13.09 o
  -1 -11   8       66.51       65.03     23.14 o
   0 -11   8      248.63      248.78     51.12 o
   1 -11   8        6.26       14.61     15.30 o
   2 -11   8       82.85       73.63     29.50 o
   3 -11   8      159.79      211.31     62.44 o
   4 -11   8        1.86       12.40     13.33 o
   5 -11   8        7.98       15.31     13.49 o
   6 -11   8      164.71      168.90     94.37 o
   7 -11   8       51.94       37.51     62.57 o
  -7 -10   8      438.57      475.21    200.28 o
  -6 -10   8       31.48       31.77     27.85 o
  -5 -10   8       33.81       45.52     20.99 o
  -4 -10   8      167.71      210.60     56.17 o
  -3 -10   8      176.56      198.72     47.48 o
  -2 -10   8        3.80       10.05     12.99 o
  -1 -10   8      231.26      257.31     47.34 o
   0 -10   8     1462.15     1398.27    101.26 o
   1 -10   8      279.33      278.90     44.46 o
   2 -10   8      390.52      430.25     75.33 o
   3 -10   8      281.33      313.79     62.27 o
   4 -10   8       32.78       42.44     20.91 o
   5 -10   8        0.54        6.23      8.13 o
   6 -10   8       31.79       36.78     25.66 o
   7 -10   8       33.08       24.01     25.85 o
  -7  -9   8        8.20       19.88     31.66 o
  -6  -9   8       50.32       55.75     28.13 o
  -5  -9   8       25.45       36.48     18.28 o
  -4  -9   8       93.55      116.47     28.04 o
  -3  -9   8       11.30       15.02     12.87 o
  -2  -9   8       23.03       15.50     12.64 o
  -1  -9   8       77.07       93.80     26.67 o
   0  -9   8        1.54        8.74     11.00 o
   1  -9   8      244.32       31.95     98.32 o
   2  -9   8       48.64       48.11     18.52 o
   3  -9   8       21.84       45.01     18.81 o
   4  -9   8      359.81      416.86     48.61 o
   5  -9   8        4.76       12.61     11.04 o
   6  -9   8        2.09        4.48     11.92 o
   7  -9   8      112.95      117.46     49.72 o
   8  -9   8       22.03       14.68     30.34 o
  -7  -8   8       15.65       26.08     38.76 o
  -6  -8   8       91.49      127.03     38.71 o
  -5  -8   8       51.87       54.94     20.96 o
  -4  -8   8       72.81       88.69     23.52 o
  -3  -8   8      645.55      668.33     61.52 o
  -2  -8   8     2117.69     2134.98    109.32 o
  -1  -8   8      752.23      865.58     65.42 o
   0  -8   8     1646.00     1698.52    105.86 o
   1  -8   8      653.95      697.87     65.63 o
   2  -8   8       10.28       10.91     13.23 o
   3  -8   8      155.99      188.39     41.07 o
   4  -8   8      221.95      212.09     38.72 o
   5  -8   8       33.33       44.51     19.88 o
   6  -8   8      207.50      167.12     84.29 o
   7  -8   8      125.25      128.28     72.94 o
   8  -8   8       19.13       23.08     17.46 o
  -8  -7   8        6.83        3.87     22.28 o
  -7  -7   8       73.37       65.76     42.19 o
  -6  -7   8      142.85      155.70     36.41 o
  -5  -7   8       19.34       33.87     16.82 o
  -4  -7   8       70.95       90.60     25.00 o
  -3  -7   8      240.84      248.03     40.39 o
  -2  -7   8       70.15       66.79     17.75 o
  -1  -7   8       18.75       17.74     13.75 o
   0  -7   8      236.16      221.91     44.29 o
   1  -7   8        6.82       17.37     12.00 o
   2  -7   8      217.50      262.36     52.48 o
   3  -7   8      267.73      264.50     52.81 o
   4  -7   8        3.19       13.36     16.13 o
   5  -7   8      255.56      244.59     50.63 o
   6  -7   8        7.26        9.58     15.60 o
   7  -7   8       51.74       64.66     41.78 o
   8  -7   8      148.36      169.86     57.53 o
  -8  -6   8        5.49       14.69     19.10 o
  -7  -6   8       15.83       23.45     26.51 o
  -6  -6   8      177.04      175.03     39.43 o
  -5  -6   8      422.19      411.84     55.08 o
  -4  -6   8     1240.15     1225.74     73.13 o
  -3  -6   8      897.88      990.41     56.82 o
  -2  -6   8     1577.26     1563.37     72.32 o
  -1  -6   8      771.83      799.45     47.09 o
   0  -6   8       47.00       57.37     20.11 o
   1  -6   8     1289.65     1291.42     64.59 o
   2  -6   8      537.84      481.52     55.30 o
   3  -6   8       32.03       33.31     18.01 o
   4  -6   8     1463.84     1465.68    101.18 o
   5  -6   8      453.11      403.20     43.01 o
   6  -6   8       50.98       52.93     33.71 o
   7  -6   8       56.55       80.94     45.99 o
   8  -6   8      112.46      129.67     60.48 o
   9  -6   8       24.85       17.70     19.98 o
  -8  -5   8       67.89       82.41     58.67 o
  -7  -5   8       85.55       96.50     37.73 o
  -6  -5   8      243.37      246.20     37.73 o
  -5  -5   8      124.34      141.75     26.89 o
  -4  -5   8       24.37       13.69     11.94 o
  -3  -5   8      252.48      270.64     44.85 o
  -2  -5   8      487.36      502.24     57.19 o
  -1  -5   8       51.24       44.45     17.21 o
   0  -5   8       65.14       48.87     15.85 o
   1  -5   8     1501.06     1472.25     74.78 o
   2  -5   8        3.48       23.63     17.31 o
   3  -5   8      193.81      196.99     36.46 o
   4  -5   8        5.61       18.42     16.32 o
   5  -5   8      256.40      233.86     38.65 o
   6  -5   8      369.40      363.45    151.93 o
   7  -5   8        6.21       17.13     20.54 o
   8  -5   8        3.13        7.70     15.55 o
   9  -5   8        7.07       11.39     13.14 o
  -9  -4   8       10.11       26.71     38.76 o
  -8  -4   8       90.54       90.91     55.56 o
  -7  -4   8       47.31       49.52     21.46 o
  -6  -4   8      324.85      292.93     52.88 o
  -5  -4   8      374.15      370.34     59.01 o
  -4  -4   8      200.42      219.54     39.22 o
  -3  -4   8      498.82      525.37     58.77 o
  -2  -4   8      302.77      370.09     36.97 o
  -1  -4   8     2868.69     2894.80     98.64 o
   0  -4   8      601.27      545.41     48.24 o
   1  -4   8      798.02      748.35     43.43 o
   2  -4   8     3632.95     3616.92    129.27 o
   3  -4   8      548.12      563.65     64.68 o
   4  -4   8       89.98       80.13     24.22 o
   5  -4   8      411.56      411.16     38.34 o
   6  -4   8      241.99      276.82     58.35 o
   7  -4   8       13.81       11.66     15.79 o
   8  -4   8       66.02       88.65     45.87 o
   9  -4   8      130.12      160.44     51.50 o
  -9  -3   8       91.31      103.73     65.91 o
  -8  -3   8      193.09      143.94    133.28 o
  -7  -3   8       16.65       22.01     15.28 o
  -6  -3   8       88.13      110.69     30.34 o
  -5  -3   8      594.14      656.66    105.10 o
  -4  -3   8      656.84      776.67     61.97 o
  -3  -3   8      466.25      498.34     68.48 o
  -2  -3   8     1261.92     1343.57     62.80 o
  -1  -3   8     2195.07     2313.49     83.57 o
   0  -3   8       74.33       79.12     19.02 o
   1  -3   8        3.75        7.60      6.98 o
   2  -3   8      105.02       80.17     21.10 o
   3  -3   8      514.67      532.36     54.71 o
   4  -3   8       89.57       80.51     22.16 o
   5  -3   8      192.57      188.54     30.19 o
   6  -3   8        0.34        7.28     11.01 o
   7  -3   8       10.32       18.19     20.32 o
   8  -3   8      241.44      257.02    133.65 o
   9  -3   8       41.07       18.39     13.47 o
  -9  -2   8       14.41       14.09     26.32 o
  -8  -2   8       90.79       57.66     67.21 o
  -7  -2   8        5.11        8.24      9.80 o
  -6  -2   8       49.16       28.98     14.28 o
  -5  -2   8      167.94      163.99     33.89 o
  -4  -2   8      322.78      162.59     83.74 o
  -3  -2   8     1723.93     1787.68     64.69 o
  -2  -2   8      407.43      411.01     34.03 o
  -1  -2   8     2030.25     2002.50     66.27 o
   0  -2   8     3214.30     2764.94    112.70 o
   1  -2   8       35.98       25.90     10.81 o
   2  -2   8       50.21       37.47     12.44 o
   3  -2   8      607.67      541.75     45.72 o
   4  -2   8      315.70      327.10     28.03 o
   5  -2   8       74.33       78.03     17.69 o
   6  -2   8      827.25      899.99    210.04 o
   7  -2   8      580.18      615.03    108.21 o
   8  -2   8        4.51        7.48      9.34 o
   9  -2   8       31.70       60.26     34.69 o
  -9  -1   8        5.01        4.74     17.04 o
  -8  -1   8      325.68      396.67    193.86 o
  -7  -1   8      361.07      382.10     39.75 o
  -6  -1   8      482.34      530.22     52.98 o
  -5  -1   8      806.11      927.04     85.43 o
  -4  -1   8     1894.93     1798.19     89.74 o
  -3  -1   8      954.69      337.03    346.04 o
  -2  -1   8        2.08        1.09      4.34 o
  -1  -1   8      137.31      147.32     27.83 o
   0  -1   8      341.44      283.81     34.86 o
   1  -1   8       87.57       66.95     18.13 o
   2  -1   8      512.05      452.81     30.72 o
   3  -1   8      767.02      799.65     44.91 o
   4  -1   8      112.37      125.70     30.36 o
   5  -1   8      316.10      307.03     28.92 o
   6  -1   8      815.05      712.01    145.36 o
   7  -1   8        1.38        4.78     11.74 o
   8  -1   8       90.37       78.69     38.50 o
   9  -1   8       30.34       39.76     37.55 o
 -10   0   8       50.02       14.75     26.95 o
  -9   0   8       79.33       95.97     76.20 o
  -8   0   8      119.39      118.83    112.75 o
  -7   0   8       48.23       33.71     18.39 o
  -6   0   8      124.87      153.27     31.33 o
  -5   0   8      105.83       87.00     25.54 o
  -4   0   8      233.40      231.89     78.41 o
  -3   0   8     1036.77     1104.33     88.55 o
  -2   0   8      539.90      481.15     64.37 o
  -1   0   8      177.92      205.01     61.92 o
   0   0   8        9.43       26.95     20.69 o
   1   0   8       31.75       17.18     10.43 o
   2   0   8      310.31      328.52     26.66 o
   3   0   8      806.97      734.68     46.42 o
   4   0   8     2924.56     3161.34    140.43 o
   5   0   8     1195.34     1284.26     77.11 o
   6   0   8      254.80      282.91     94.78 o
   7   0   8      212.58      201.07     95.02 o
   8   0   8       46.54       56.48     68.50 o
   9   0   8       21.89       29.99     34.28 o
  -9   1   8       97.51      117.58    114.33 o
  -8   1   8      192.70      225.68    155.91 o
  -7   1   8      617.69      654.37     89.22 o
  -6   1   8      769.08      775.40    108.08 o
  -5   1   8      308.87      302.53     78.35 o
  -4   1   8      167.13      148.59     70.55 o
  -3   1   8      463.95      509.19     57.99 o
  -2   1   8      529.53       70.89    234.28 o
  -1   1   8      703.29      779.96     43.92 o
   0   1   8     2794.74     2828.85     76.15 o
   1   1   8      988.08     1022.80     61.05 o
   2   1   8      770.61      799.67     55.16 o
   3   1   8     1500.54     1579.45     97.29 o
   4   1   8     1053.93     1039.18     74.94 o
   5   1   8       31.19       32.28     11.31 o
   6   1   8       21.04       15.83     13.23 o
   7   1   8       15.44       32.60     88.25 o
   8   1   8      374.52      402.37    223.99 o
   9   1   8       14.43       24.63     39.58 o
  -9   2   8       21.04       47.62     45.22 o
  -8   2   8        3.18       10.00     16.16 o
  -7   2   8       37.56       45.23     31.97 o
  -6   2   8       55.27       64.17     28.80 o
  -5   2   8       23.00       68.59     40.46 o
  -4   2   8       52.75       65.84     28.27 o
  -3   2   8      203.49      221.28     46.16 o
  -2   2   8       39.39       13.81     23.97 o
  -1   2   8      510.52      587.61     52.94 o
   0   2   8      344.95      350.53     65.15 o
   1   2   8     1356.74     1304.95     73.04 o
   2   2   8     3739.75     4001.62    124.17 o
   3   2   8      981.09      979.19     62.39 o
   4   2   8      922.43      993.30     84.95 o
   5   2   8      146.74      175.39     32.69 o
   6   2   8       48.36       35.28     21.49 o
   7   2   8       61.68       72.11     37.18 o
   8   2   8      562.11      642.22    335.88 o
   9   2   8        9.51       21.59     27.01 o
  -9   3   8      247.02      290.11    189.76 o
  -8   3   8       88.62      102.88     74.23 o
  -7   3   8      181.24      170.07     54.13 o
  -6   3   8      161.95      178.75     46.61 o
  -5   3   8      367.81      414.83    119.55 o
  -4   3   8      541.46      510.12    105.89 o
  -3   3   8     2641.35     2633.54    177.69 o
  -2   3   8     2359.01     2442.01    137.78 o
  -1   3   8      638.99      650.98     64.30 o
   0   3   8     1266.88     1350.33     78.23 o
   1   3   8     2389.88     2560.67     88.83 o
   2   3   8      488.49      476.09     50.44 o
   3   3   8        3.53       14.67     11.23 o
   4   3   8       26.46       20.26     11.34 o
   5   3   8        3.47        5.10      5.84 o
   6   3   8      324.65      263.65    125.55 o
   7   3   8      138.74       85.43    102.02 o
   8   3   8      284.44      330.44    323.28 o
  -9   4   8       37.11       66.63     61.95 o
  -8   4   8        2.21       28.31     46.16 o
  -7   4   8      135.67      147.24     63.31 o
  -6   4   8      288.13      262.05     88.40 o
  -5   4   8       19.25       23.54     17.12 o
  -4   4   8      179.69      195.84     49.38 o
  -3   4   8      670.88      755.28     53.37 o
  -2   4   8      237.40      255.02     76.26 o
  -1   4   8      589.38      601.03     61.94 o
   0   4   8     1111.36     1131.11     84.23 o
   1   4   8      182.69      201.26     58.46 o
   2   4   8      589.86      543.32     71.57 o
   3   4   8       49.09       36.79     16.18 o
   4   4   8       36.45       30.96     12.62 o
   5   4   8      185.06      204.28     39.75 o
   6   4   8      693.13      661.32    133.04 o
   7   4   8       20.86       20.94     30.03 o
  -8   5   8       45.63       55.93     58.53 o
  -7   5   8       83.41       72.24     33.49 o
  -6   5   8      418.50      405.23     88.66 o
  -5   5   8     1918.99     1977.79    126.27 o
  -4   5   8      819.06      596.78     83.27 o
  -3   5   8      196.49      180.58     41.38 o
  -2   5   8     1019.51      973.46     62.78 o
  -1   5   8     1083.70     1176.43     81.26 o
   0   5   8       69.97       88.52     33.24 o
   1   5   8      284.77      234.01     46.69 o
   2   5   8      135.79      172.30     32.03 o
   3   5   8      189.99      184.08     44.68 o
   4   5   8       28.31       23.38     15.49 o
   5   5   8     1164.74     1114.71    132.75 o
   6   5   8      431.94      424.97    103.74 o
   7   5   8       28.22       37.63     41.22 o
   8   5   8       11.48        6.60     26.73 o
  -8   6   8      139.60      133.19     88.76 o
  -7   6   8        4.60        9.08     14.08 o
  -6   6   8      275.22      279.40     48.09 o
  -5   6   8      310.07      330.57     84.28 o
  -4   6   8       92.36       95.76     36.67 o
  -3   6   8       10.68       24.24     18.32 o
  -2   6   8        0.24        8.29     10.93 o
  -1   6   8        0.19        4.40     12.33 o
   0   6   8       27.11       27.63     18.75 o
   1   6   8      743.54      535.40    112.53 o
   2   6   8       47.87       62.98     20.44 o
   3   6   8      317.58      332.61     59.25 o
   4   6   8      398.71      387.43     71.28 o
   5   6   8       98.32       99.83     44.08 o
   6   6   8      360.30      324.07    193.78 o
   7   6   8      238.82      180.79    179.65 o
   8   6   8       37.20       32.41     45.99 o
  -8   7   8      197.72      238.90     79.98 o
  -7   7   8      499.17      554.64     90.88 o
  -6   7   8      116.35      109.80     33.73 o
  -5   7   8       27.72       32.59     19.14 o
  -4   7   8      453.45      457.67    134.04 o
  -3   7   8       89.45      100.65     34.27 o
  -2   7   8       56.53       89.20     33.01 o
  -1   7   8      748.68      826.20     96.78 o
   0   7   8      142.86      220.70     68.35 o
   1   7   8      527.02      433.68     61.26 o
   2   7   8      170.65       25.56     90.98 o
   3   7   8     2050.51     2075.32    134.26 o
   4   7   8      391.71      383.83     92.09 o
   5   7   8      122.41       93.79     39.44 o
   6   7   8       68.47       79.86     70.63 o
   7   7   8        3.55        5.65     21.11 o
   8   7   8        8.52       10.93     31.48 o
  -7   8   8       79.19       72.79     30.42 o
  -6   8   8       12.20       12.46     17.30 o
  -5   8   8      135.22      158.77     39.17 o
  -4   8   8       83.06      131.62     43.98 o
  -3   8   8       64.38       83.75     31.66 o
  -2   8   8      649.36      594.11     94.98 o
  -1   8   8     1027.80      995.28     98.63 o
   0   8   8      106.24      120.05     41.26 o
   1   8   8      177.38      215.33     60.38 o
   2   8   8       92.71      111.32     45.25 o
   3   8   8      227.97      288.23     91.37 o
   4   8   8      222.69      229.78    106.51 o
   5   8   8       17.97       25.03     14.01 o
   6   8   8        1.34       18.45     26.96 o
   7   8   8      190.88      120.67    156.64 o
  -7   9   8        1.37       13.31     18.81 o
  -6   9   8       78.01       88.44     33.41 o
  -5   9   8        3.64        9.69     12.70 o
  -4   9   8      136.88      171.65     41.65 o
  -3   9   8      478.45      565.40     88.52 o
  -2   9   8       29.71       72.26     29.87 o
  -1   9   8      481.10      424.85     73.78 o
   0   9   8      339.68      374.96     53.72 o
   1   9   8     1297.49     1064.51    145.05 o
   2   9   8      267.72      268.28     88.47 o
   3   9   8      220.73      177.49     64.38 o
   4   9   8      113.96       97.41     35.11 o
   5   9   8        3.57        4.54     10.13 o
   6   9   8      127.77      132.75     91.35 o
  -6  10   8       12.49       27.46     17.89 o
  -5  10   8       94.39       99.62     37.29 o
  -4  10   8      676.28      708.11    134.24 o
  -3  10   8      414.12      528.51    122.17 o
  -2  10   8      136.51      153.58     57.92 o
  -1  10   8        6.71       16.25     12.71 o
   0  10   8       16.21       35.98     26.59 o
   1  10   8      156.26      197.04     73.38 o
   2  10   8        0.91       19.91     20.59 o
   3  10   8      136.79      137.14     46.73 o
   4  10   8       10.17       14.85     22.76 o
   5  10   8       30.96       30.42     42.54 o
   6  10   8       11.45        0.62     30.34 o
  -6  11   8      106.31       97.54     41.09 o
  -5  11   8      104.77      108.12     52.12 o
  -4  11   8        5.84       11.92     13.53 o
  -3  11   8      208.35      263.10     79.63 o
  -2  11   8       55.55       96.11     36.40 o
  -1  11   8      360.99      373.25    131.79 o
   0  11   8      140.28      172.25     63.77 o
   1  11   8      217.83      190.26     57.21 o
   2  11   8       77.21       74.82     31.29 o
   3  11   8       57.06       35.74     27.83 o
   4  11   8      375.51      363.29    172.91 o
  -6  12   8      255.25      207.22    110.11 o
  -5  12   8       50.92       75.64     36.56 o
  -4  12   8       64.85       68.97     30.85 o
  -3  12   8       18.17       35.28     21.45 o
  -2  12   8        9.53       13.94     18.48 o
  -1  12   8       19.59       19.96     19.59 o
   0  12   8      163.97      145.87     66.79 o
   1  12   8      335.86      381.45    136.16 o
   2  12   8       19.36       35.22     27.59 o
   3  12   8       28.84       34.77     28.03 o
   4  12   8       53.68       50.89     47.76 o
  -5  13   8       36.51       19.89     34.96 o
  -4  13   8       23.58       17.57     15.08 o
  -3  13   8       65.71       59.39     34.47 o
  -2  13   8       56.92       74.14     36.73 o
  -1  13   8       99.26       94.81     48.71 o
   0  13   8       30.02       29.34     22.65 o
   1  13   8      206.09      175.94     78.27 o
   2  13   8      357.90      351.25    217.89 o
   3  13   8      101.68       99.25     69.45 o
   0 -15   9      109.24      128.30     71.62 o
   1 -15   9      183.52      184.06     79.34 o
   2 -15   9        0.52        2.44     25.05 o
  -4 -14   9        5.14       10.70     24.49 o
  -3 -14   9        0.76       12.24     13.39 o
  -2 -14   9       39.49       51.99     38.63 o
  -1 -14   9      123.38      133.18     61.71 o
   0 -14   9       86.12      101.00     42.65 o
   1 -14   9       43.84       51.44     26.84 o
   2 -14   9      169.98      198.63     59.89 o
   3 -14   9       20.44       25.10     14.12 o
   4 -14   9        0.38        8.31     17.91 o
  -5 -13   9       51.45       59.77     29.54 o
  -4 -13   9      150.60      119.80     47.42 o
  -3 -13   9       17.72       23.04     15.35 o
  -2 -13   9      362.02      407.01    114.74 o
  -1 -13   9      237.30      258.47     58.87 o
   0 -13   9        2.27        5.66     10.33 o
   1 -13   9       67.20       93.39     36.36 o
   2 -13   9      102.55      100.88     38.99 o
   3 -13   9        2.65       16.14     16.11 o
   4 -13   9       49.49       46.39     23.52 o
   5 -13   9       22.30       21.44     16.90 o
  -6 -12   9       15.08       14.90     19.24 o
  -5 -12   9       11.27       35.61     26.44 o
  -4 -12   9       74.64       88.66     39.15 o
  -3 -12   9       38.05       50.49     24.92 o
  -2 -12   9       13.56       24.03     14.74 o
  -1 -12   9       29.97       31.38     15.90 o
   0 -12   9      119.46      132.95     38.24 o
   1 -12   9       31.18       43.98     22.13 o
   2 -12   9        1.67       13.13     15.06 o
   3 -12   9      146.11      164.91     58.79 o
   4 -12   9       58.10       55.74     26.17 o
   5 -12   9       92.64       72.88     39.30 o
  -6 -11   9       35.33       22.61     17.27 o
  -5 -11   9       29.37       31.65     24.19 o
  -4 -11   9      390.25      421.25     55.87 o
  -3 -11   9      132.41      165.54     57.37 o
  -2 -11   9        3.55       14.88     14.16 o
  -1 -11   9      361.68      413.86     81.29 o
   0 -11   9      255.17      290.48     84.99 o
   1 -11   9       28.89       35.98     17.93 o
   2 -11   9      386.17      439.81     85.02 o
   3 -11   9       99.01      109.19     39.56 o
   4 -11   9       15.21       29.03     15.57 o
   5 -11   9       23.94       34.41     18.28 o
   6 -11   9       99.81      102.90     57.63 o
  -6 -10   9       39.60       30.26     23.70 o
  -5 -10   9       17.28       26.15     17.76 o
  -4 -10   9       21.34       34.78     17.15 o
  -3 -10   9        0.54       18.71     15.26 o
  -2 -10   9        5.86       15.91     16.02 o
  -1 -10   9      289.57      270.42     60.00 o
   0 -10   9        1.50        7.90     11.06 o
   1 -10   9       73.13       85.20     30.09 o
   2 -10   9       19.81       22.15     16.14 o
   3 -10   9      266.54      298.03     92.53 o
   4 -10   9      733.28      726.24     83.31 o
   5 -10   9      114.07      114.41     33.77 o
   6 -10   9       36.75       37.47     27.44 o
   7 -10   9        2.52        5.14     21.68 o
  -7  -9   9       26.02       21.80     46.00 o
  -6  -9   9      145.73      128.79     44.98 o
  -5  -9   9       32.09       43.26     21.23 o
  -4  -9   9        4.56       23.47     12.65 o
  -3  -9   9      646.19      705.01     70.06 o
  -2  -9   9      333.44      334.05     45.30 o
  -1  -9   9      329.11      334.89     53.69 o
   0  -9   9      955.59      949.19     70.09 o
   1  -9   9       71.06       66.71     24.92 o
   2  -9   9        2.08       16.18     14.78 o
   3  -9   9      157.67      174.63     40.33 o
   4  -9   9       67.36       95.40     28.30 o
   5  -9   9        7.41       22.30     16.49 o
   6  -9   9       64.98       84.98     40.71 o
   7  -9   9      138.87      171.01     52.36 o
  -7  -8   9       98.90       98.21     63.75 o
  -6  -8   9       92.90      117.21     38.49 o
  -5  -8   9       73.37       97.21     30.28 o
  -4  -8   9      306.42      309.13     49.13 o
  -3  -8   9      365.39      327.15     42.73 o
  -2  -8   9        3.80        7.27      9.88 o
  -1  -8   9        7.76       12.91     12.34 o
   0  -8   9       26.29       18.36     10.83 o
   1  -8   9      416.30      357.74     44.44 o
   2  -8   9      375.04      318.11     57.14 o
   3  -8   9        0.05       13.45     12.57 o
   4  -8   9        6.97       16.48     13.01 o
   5  -8   9       34.15       35.19     17.37 o
   6  -8   9        0.56       15.48     19.79 o
   7  -8   9       43.89       34.19     33.02 o
   8  -8   9       61.98       41.64     76.12 o
  -8  -7   9       13.50       27.00     43.21 o
  -7  -7   9        3.49       14.06     28.29 o
  -6  -7   9       28.42       70.76     25.09 o
  -5  -7   9      348.87      399.56     48.85 o
  -4  -7   9      289.19      310.62     55.02 o
  -3  -7   9      687.52      762.78     60.28 o
  -2  -7   9      912.51      888.81     58.04 o
  -1  -7   9       15.27       10.76     12.78 o
   0  -7   9       18.33       26.19     12.80 o
   1  -7   9      263.66      219.18     41.68 o
   2  -7   9        4.10        9.22     14.53 o
   3  -7   9      153.53      180.49     43.90 o
   4  -7   9      520.84      528.83     57.37 o
   5  -7   9      548.77      643.51     82.13 o
   6  -7   9       50.41       76.45     39.97 o
   7  -7   9      241.79      242.65    130.58 o
   8  -7   9      114.89       74.71     66.41 o
  -8  -6   9       69.10       88.23     61.48 o
  -7  -6   9      170.81      171.11     77.03 o
  -6  -6   9      400.41      444.41     69.88 o
  -5  -6   9      122.69      130.32     31.99 o
  -4  -6   9       20.94       13.45     13.31 o
  -3  -6   9      257.99      242.85     49.62 o
  -2  -6   9      205.78      175.87     29.27 o
  -1  -6   9      130.10      124.88     30.79 o
   0  -6   9      155.59      140.69     21.88 o
   1  -6   9      375.83      332.20     33.30 o
   2  -6   9      178.66      177.05     39.51 o
   3  -6   9      424.86      433.72     56.10 o
   4  -6   9       78.69       96.57     28.15 o
   5  -6   9       12.65       13.50     11.09 o
   6  -6   9       73.01       94.83     41.38 o
   7  -6   9       15.47       31.02     23.41 o
   8  -6   9       24.41       38.01     33.55 o
  -8  -5   9       19.07       34.33     44.43 o
  -7  -5   9       16.50       26.57     22.32 o
  -6  -5   9      164.70      178.05     41.45 o
  -5  -5   9      386.91      443.78     48.07 o
  -4  -5   9      219.73      237.61     38.66 o
  -3  -5   9      255.04      218.80     33.24 o
  -2  -5   9        4.61       15.04     14.13 o
  -1  -5   9       73.15       79.28     27.37 o
   0  -5   9       98.73       94.14     22.59 o
   1  -5   9      941.30      889.44     45.58 o
   2  -5   9     1526.46     1555.52     93.87 o
   3  -5   9      920.46     1074.47     76.86 o
   4  -5   9      471.27      551.28     56.63 o
   5  -5   9      866.36      929.88     89.95 o
   6  -5   9      130.57      134.33     53.05 o
   7  -5   9        2.02       14.79     21.20 o
   8  -5   9        7.98       14.01     15.55 o
   9  -5   9       19.09       16.76     28.21 o
  -8  -4   9       98.79      108.46     65.98 o
  -7  -4   9       15.74       22.15     15.22 o
  -6  -4   9       22.63       25.59     17.37 o
  -5  -4   9      578.10      573.38     59.90 o
  -4  -4   9      184.16      165.33     32.62 o
  -3  -4   9      111.83      115.63     27.03 o
  -2  -4   9     2022.24     1958.98    131.07 o
  -1  -4   9     1088.91     1113.89     75.51 o
   0  -4   9     1525.85     1483.72     84.29 o
   1  -4   9     1868.44     1835.96     81.86 o
   2  -4   9      213.20      253.98     39.82 o
   3  -4   9        2.06       15.39     17.01 o
   4  -4   9        0.94       17.35     15.55 o
   5  -4   9        0.14        7.54     10.82 o
   6  -4   9       45.33       50.80     25.97 o
   7  -4   9        0.34        5.62     13.81 o
   8  -4   9       68.02       63.27     41.92 o
   9  -4   9        0.98        1.58     10.63 o
  -9  -3   9       24.71       23.08     28.40 o
  -8  -3   9       37.82       37.79     39.31 o
  -7  -3   9       26.65       32.33     18.55 o
  -6  -3   9       14.63       11.32     12.85 o
  -5  -3   9      294.37      239.23     49.33 o
  -4  -3   9       18.20       16.74     13.99 o
  -3  -3   9       20.64       29.48     14.74 o
  -2  -3   9       37.10       32.97     14.55 o
  -1  -3   9     1988.48     1982.40     79.93 o
   0  -3   9     1383.67     1232.75     65.25 o
   1  -3   9      572.25      567.67     42.94 o
   2  -3   9     1454.79     1463.94    105.85 o
   3  -3   9     1090.36     1205.09     77.57 o
   4  -3   9       10.33       23.86     14.24 o
   5  -3   9        7.53       18.20     11.59 o
   6  -3   9       72.66       95.13     52.86 o
   7  -3   9       12.48       12.69     19.09 o
   8  -3   9       36.02       28.48     22.73 o
   9  -3   9       22.24       28.26     20.70 o
  -9  -2   9        3.87       11.30     27.62 o
  -8  -2   9        7.57        8.33     18.02 o
  -7  -2   9      403.85      379.74     55.34 o
  -6  -2   9       64.46       62.27     26.98 o
  -5  -2   9      753.52      756.87     89.28 o
  -3  -2   9     1019.86     1027.14     54.31 o
  -2  -2   9     2479.03     2530.33     94.42 o
  -1  -2   9     2857.79     2729.72     95.98 o
   0  -2   9       72.01       55.21     19.25 o
   1  -2   9       79.28       68.70     19.10 o
   2  -2   9      488.78      514.85     50.30 o
   3  -2   9      126.02      101.09     19.72 o
   4  -2   9        1.54        6.01      4.24 o
   5  -2   9      588.56      571.76     54.67 o
   6  -2   9      476.88      426.53    115.90 o
   7  -2   9       52.60       56.18     32.82 o
   8  -2   9        0.62        5.47     13.37 o
   9  -2   9        2.22        6.23     31.21 o
  -9  -1   9       29.33       18.79     33.33 o
  -8  -1   9      149.29      134.26    103.67 o
  -7  -1   9       68.22       64.45     21.57 o
  -6  -1   9        0.05       10.55     17.60 o
  -5  -1   9       65.37       63.23     23.06 o
  -4  -1   9        1.28        5.56      4.70 o
  -2  -1   9       48.09       43.62     19.66 o
  -1  -1   9       28.92       29.23     17.63 o
   0  -1   9     1182.07     1260.59     76.72 o
   1  -1   9      293.12      226.75     24.66 o
   2  -1   9      173.41      137.38     21.35 o
   3  -1   9      154.14      161.79     23.94 o
   4  -1   9       93.58      113.31     29.01 o
   5  -1   9       34.10       31.11     12.70 o
   6  -1   9        3.64        6.36     13.70 o
   7  -1   9       92.02       93.04     45.98 o
   8  -1   9        2.81        6.33     11.36 o
   9  -1   9       71.73       72.91    112.15 o
  -9   0   9      101.67      119.24     92.98 o
  -8   0   9       24.80       17.54     33.16 o
  -7   0   9      617.66      599.87     99.60 o
  -6   0   9      715.49      724.20     86.74 o
  -5   0   9      357.04      397.39     50.49 o
  -4   0   9     1624.13     1461.73    128.75 o
  -3   0   9     1347.61     1365.83    144.94 o
  -2   0   9       17.59       33.05     18.86 o
  -1   0   9      590.62      580.66     62.36 o
   0   0   9     1597.10     1609.62     68.24 o
   1   0   9      651.16      626.28     51.70 o
   2   0   9      660.59      659.89     54.30 o
   3   0   9     3286.13     3179.20    148.35 o
   4   0   9     1232.04     1214.59     70.68 o
   5   0   9      430.30      399.15     44.04 o
   6   0   9      177.45      156.48     62.22 o
   7   0   9        5.06        8.63     13.47 o
   8   0   9       57.37       60.87     41.57 o
  -9   1   9        3.85       24.69     32.63 o
  -8   1   9       38.10       43.45     52.37 o
  -7   1   9       52.49       51.92     29.83 o
  -6   1   9       14.58       26.20     18.69 o
  -5   1   9      519.47      492.84    138.27 o
  -4   1   9      483.35      513.79    120.17 o
  -3   1   9       53.48       55.98     22.17 o
  -2   1   9       25.43       35.93     19.21 o
  -1   1   9      179.89      169.23     44.73 o
   0   1   9      584.89      635.60     49.58 o
   1   1   9      557.51      557.64     49.11 o
   2   1   9        3.49       10.74     11.54 o
   3   1   9      332.61      319.37     49.42 o
   4   1   9       23.01       26.55     12.30 o
   5   1   9       60.88       60.39     19.30 o
   6   1   9       59.82       56.53     29.90 o
   7   1   9      285.55      379.96    205.85 o
   8   1   9       73.30       95.54     90.88 o
  -9   2   9      149.72      149.64    157.15 o
  -8   2   9       79.34       98.67    103.40 o
  -7   2   9       48.77       44.93     23.77 o
  -6   2   9      571.43      521.94     80.58 o
  -5   2   9      160.25      173.40     77.03 o
  -4   2   9       14.70       16.78     13.91 o
  -3   2   9      803.99      799.72     37.84 o
  -1   2   9      677.99      742.38     54.06 o
   0   2   9     3055.90     3200.74     97.96 o
   1   2   9     4442.59     4512.92    139.19 o
   2   2   9     1644.06     1599.67     79.24 o
   3   2   9     1205.99     1188.40     74.28 o
   4   2   9      903.77      870.01     85.47 o
   5   2   9       54.85       53.21     20.47 o
   6   2   9        7.02        8.22     16.10 o
   7   2   9      111.18      183.57    140.68 o
   8   2   9       37.29       64.72     58.36 o
  -9   3   9       23.03       31.63     34.48 o
  -8   3   9        1.62        5.32     21.32 o
  -7   3   9       10.53       10.02     15.31 o
  -6   3   9      699.92      769.90    145.89 o
  -5   3   9      156.76      189.57     64.53 o
  -4   3   9      297.57      338.91     66.77 o
  -3   3   9     1098.24     1054.64     55.08 o
  -2   3   9      367.28      221.00     62.80 o
  -1   3   9      328.57      321.47     57.78 o
   0   3   9      101.06       91.73     27.41 o
   1   3   9     1000.70     1002.10     58.80 o
   2   3   9       15.54       20.93     12.00 o
   3   3   9       66.53       71.04     28.26 o
   4   3   9      376.82      370.18     44.18 o
   5   3   9      486.07      460.48     53.74 o
   6   3   9        0.57        5.93     22.13 o
   7   3   9        0.74        8.17     14.87 o
   8   3   9       99.90      111.23     91.33 o
  -8   4   9       83.49       59.82     71.49 o
  -7   4   9        2.03        7.38     13.33 o
  -6   4   9        7.63        8.21     11.11 o
  -5   4   9      468.55      492.60     71.27 o
  -4   4   9      430.45      434.97    135.07 o
  -3   4   9      325.11      319.55     27.14 o
  -2   4   9     2957.58     2693.18    125.93 o
  -1   4   9     1703.84     1845.83    103.94 o
   0   4   9     1097.97     1147.46     75.71 o
   1   4   9     1439.47     1396.04     77.56 o
   2   4   9     1472.90     1361.29     76.84 o
   3   4   9      183.62       30.33     78.99 o
   4   4   9      192.54      196.45     44.96 o
   5   4   9      553.52      594.44     92.99 o
   6   4   9      164.18      172.38    194.24 o
   7   4   9      157.32      129.82    146.21 o
  -8   5   9      299.41      321.83    228.01 o
  -7   5   9      143.32      174.43     76.44 o
  -6   5   9      526.21      541.59     99.29 o
  -5   5   9      762.85      763.36     98.95 o
  -4   5   9       77.25       94.60     41.20 o
  -3   5   9        3.18       11.11     15.29 o
  -2   5   9      177.78      166.15     52.39 o
  -1   5   9      595.52      564.00     50.06 o
   0   5   9       43.41       32.65     16.86 o
   1   5   9      954.71     1007.50     67.68 o
   2   5   9      566.08       74.25    193.19 o
   3   5   9      260.16      193.17     59.39 o
   4   5   9      177.42      196.13     54.68 o
   5   5   9        4.15        1.67      9.29 o
   6   5   9      253.32      223.76    194.85 o
   7   5   9       25.49       37.32     32.03 o
  -8   6   9       28.49       17.85     21.32 o
  -7   6   9      111.78      107.76     47.32 o
  -6   6   9       12.84       18.24     18.11 o
  -5   6   9      129.51      136.32     38.74 o
  -4   6   9      766.09      785.52     82.80 o
  -3   6   9      106.23      140.84     42.34 o
  -2   6   9      295.66      323.40     94.59 o
  -1   6   9      943.55      900.67     95.86 o
   0   6   9      823.86      818.10     87.31 o
   1   6   9      126.37      144.24     39.89 o
   2   6   9      820.47      627.66     71.55 o
   3   6   9      792.79      796.96    103.53 o
   4   6   9      273.73      308.15    121.09 o
   5   6   9      429.51      439.75     76.92 o
   6   6   9      110.38      124.69    115.29 o
   7   6   9        3.76       11.43     21.53 o
  -7   7   9      197.60      198.81     78.25 o
  -6   7   9       20.73       27.66     17.67 o
  -5   7   9      172.31      205.33     70.08 o
  -4   7   9      122.19      143.95     57.07 o
  -3   7   9       56.14       72.70     29.73 o
  -2   7   9      458.72      381.55     52.41 o
  -1   7   9     1571.08     1303.17    120.83 o
   0   7   9      355.38      352.96     81.40 o
   1   7   9        7.06        6.54      5.99 o
   2   7   9      484.26      495.41     57.61 o
   3   7   9       51.71       31.53     18.24 o
   4   7   9      160.50      146.50     46.01 o
   5   7   9       15.36       16.24     16.56 o
   6   7   9       50.64       57.83     52.28 o
   7   7   9      176.41      117.00    142.83 o
  -7   8   9       34.80       31.55     16.34 o
  -6   8   9       21.98       26.10     17.09 o
  -5   8   9       17.54       16.60     16.48 o
  -4   8   9       32.23       33.32     19.54 o
  -3   8   9      313.77      325.73     52.08 o
  -2   8   9      139.89      181.52     56.18 o
  -1   8   9        3.46       15.67     16.44 o
   0   8   9      730.52      611.93     80.20 o
   1   8   9      407.14      407.72    104.31 o
   2   8   9      183.53      210.33     48.57 o
   3   8   9      474.78      519.48    127.49 o
   4   8   9       13.56       28.07     18.89 o
   5   8   9       22.88       10.72     14.55 o
   6   8   9      273.30      269.86    211.90 o
   7   8   9      167.57      133.30    158.51 o
  -7   9   9      137.59      170.09    122.25 o
  -6   9   9       50.96       64.78     39.63 o
  -5   9   9       19.06       27.88     18.45 o
  -4   9   9      643.51      687.86    102.38 o
  -3   9   9      822.80      697.48     87.93 o
  -2   9   9      194.44      208.41     64.26 o
  -1   9   9       39.78       45.45     22.04 o
   0   9   9      434.49      452.43     74.23 o
   1   9   9      125.38      115.63     50.17 o
   2   9   9        6.95       33.29     20.75 o
   3   9   9      207.58      241.05     88.57 o
   4   9   9        9.82       16.11     18.78 o
   5   9   9       59.46       67.76     83.08 o
   6   9   9      105.64       86.25     56.36 o
  -6  10   9        0.95        5.49     10.00 o
  -5  10   9       33.59       38.39     24.92 o
  -4  10   9        4.84        8.87     15.94 o
  -3  10   9       14.09       22.61     14.84 o
  -2  10   9      146.47      138.79     41.97 o
  -1  10   9       50.72       44.35     21.90 o
   0  10   9       58.18       60.78     30.35 o
   1  10   9      143.23      187.88     71.86 o
   2  10   9       42.70       33.69     20.51 o
   3  10   9       29.62       22.81     18.99 o
   4  10   9      417.73      521.61    176.53 o
   5  10   9      170.03      239.70    164.42 o
  -6  11   9      305.60      264.34    127.13 o
  -5  11   9      160.85      145.48     73.00 o
  -4  11   9      123.40      132.70     53.41 o
  -3  11   9       42.87       59.33     29.29 o
  -2  11   9      177.61      204.66     56.16 o
  -1  11   9       66.64       70.91     39.84 o
   0  11   9      302.40      355.59    104.39 o
   1  11   9      349.09      423.96    143.98 o
   2  11   9       23.69       51.58     42.72 o
   3  11   9        3.97        9.33     12.23 o
   4  11   9      203.75      199.71    111.32 o
  -5  12   9        1.21        8.33     14.23 o
  -4  12   9        1.75       11.39     11.47 o
  -3  12   9        0.93        6.78     10.15 o
  -2  12   9        9.14       12.69     16.90 o
  -1  12   9        0.63       14.94     16.53 o
   0  12   9       72.50       65.54     37.59 o
   1  12   9       14.14       14.29     15.44 o
   2  12   9      321.51      401.27    154.71 o
   3  12   9       54.11       61.50     35.12 o
   4  12   9      429.28      534.35     99.29 o
  -2  13   9      395.72      368.61    154.48 o
  -1  13   9      246.55      246.51    112.40 o
   0  13   9       95.75      112.18     67.72 o
   1  13   9       66.27       72.07     63.34 o
   0 -15  10       51.92       43.31     46.83 o
   1 -15  10       11.93       15.10     39.99 o
  -2 -14  10      229.03      212.35    166.06 o
  -1 -14  10      379.96      428.81     87.65 o
   0 -14  10       43.54       29.93     19.20 o
   1 -14  10       63.65       70.01     33.45 o
   2 -14  10       41.46       44.49     25.14 o
   3 -14  10        5.54        8.30     16.89 o
   4 -14  10        8.16        6.48     20.75 o
  -4 -13  10        1.52       10.64     11.51 o
  -3 -13  10        0.17       16.57     17.77 o
  -2 -13  10       63.95       70.54     30.75 o
  -1 -13  10       15.47       23.92     17.07 o
   0 -13  10       13.03       20.17     16.61 o
   1 -13  10        0.01        9.73     12.42 o
   2 -13  10       13.94       23.57     17.13 o
   3 -13  10       13.35       28.45     19.21 o
   4 -13  10        0.41        9.39     13.73 o
   5 -13  10        0.90       13.88     34.65 o
  -5 -12  10       98.53       89.42     52.66 o
  -4 -12  10      210.16      215.10     88.60 o
  -3 -12  10      215.59      206.24     51.64 o
  -2 -12  10       50.22       47.03     22.68 o
  -1 -12  10      124.33      127.23     38.18 o
   0 -12  10       12.28       23.09     14.76 o
   1 -12  10       36.38       51.14     23.35 o
   2 -12  10      199.16      249.06     85.50 o
   3 -12  10      100.57      135.63     42.39 o
   4 -12  10       82.15       92.63     41.28 o
   5 -12  10      164.92      146.43     83.34 o
  -6 -11  10        1.21       10.44     12.04 o
  -5 -11  10       10.17       11.18     15.83 o
  -4 -11  10       80.99       86.31     36.35 o
  -3 -11  10        0.60       10.41     12.33 o
  -2 -11  10      136.42      162.37     45.26 o
  -1 -11  10      141.63      169.03     44.08 o
   0 -11  10      114.70      160.69     38.36 o
   1 -11  10      194.30      235.33     52.26 o
   2 -11  10       34.08       48.46     23.56 o
   3 -11  10        9.69       11.68     14.24 o
   4 -11  10      296.34      335.17     63.41 o
   5 -11  10       65.55       79.91     37.17 o
   6 -11  10       11.40       17.50     28.33 o
  -6 -10  10       26.94       32.46     20.64 o
  -5 -10  10       16.31       15.86     14.41 o
  -4 -10  10       55.26       45.16     18.17 o
  -3 -10  10       69.72       63.83     23.27 o
  -2 -10  10        0.97        5.44     10.05 o
  -1 -10  10      179.75      164.53     35.66 o
   0 -10  10      725.45      764.59    112.32 o
   1 -10  10      119.81      153.36     42.17 o
   2 -10  10      431.18      444.69     64.48 o
   3 -10  10      559.98      657.54     85.50 o
   4 -10  10      636.77      799.20     87.29 o
   5 -10  10       24.43       28.93     18.54 o
   6 -10  10       44.65       33.83     33.56 o
  -7  -9  10       32.68       46.13     43.62 o
  -6  -9  10       83.45       79.74     32.58 o
  -5  -9  10      106.42      102.31     31.24 o
  -4  -9  10      673.82      676.31     62.85 o
  -3  -9  10      409.34      466.28     75.40 o
  -2  -9  10      301.27      314.71     50.44 o
  -1  -9  10      849.02      838.80     74.00 o
   0  -9  10       18.61       37.12     16.64 o
   1  -9  10       72.56       62.05     22.49 o
   2  -9  10      477.05      525.45     63.24 o
   3  -9  10       55.46       61.89     25.04 o
   4  -9  10       40.54       53.26     23.01 o
   5  -9  10        0.97        7.68     11.30 o
   6  -9  10        0.02        9.20     20.23 o
   7  -9  10       27.44       16.17     24.41 o
  -7  -8  10        7.14        5.96     17.69 o
  -6  -8  10       40.02       36.02     20.41 o
  -5  -8  10        6.29       10.80     11.16 o
  -4  -8  10        2.84       13.37     12.51 o
  -3  -8  10      419.58      389.36     66.42 o
  -2  -8  10      632.63      665.33     58.07 o
  -1  -8  10        2.98       13.57     11.88 o
   0  -8  10      826.86      769.63     94.58 o
   1  -8  10      512.82      492.58     46.42 o
   2  -8  10      573.31      647.43     86.84 o
   3  -8  10       77.90      125.56     36.56 o
   4  -8  10      336.31      379.12     55.24 o
   5  -8  10      234.98      240.85     61.05 o
   6  -8  10        8.57        6.80     20.18 o
   7  -8  10      281.36      184.66    126.01 o
  -7  -7  10      300.70      259.22    115.11 o
  -6  -7  10      783.85      761.04     64.43 o
  -5  -7  10      357.22      358.35     44.49 o
  -4  -7  10      387.36      389.16     55.34 o
  -3  -7  10     1426.82     1409.97     84.79 o
  -2  -7  10       64.79       42.23     15.74 o
  -1  -7  10       31.88       25.49     11.98 o
   0  -7  10      453.93      392.99     34.99 o
   1  -7  10        4.57        7.49      8.02 o
   2  -7  10       51.03       55.39     21.05 o
   3  -7  10      466.22      444.86     47.32 o
   4  -7  10       65.22       59.58     23.55 o
   5  -7  10      165.30      183.75     41.73 o
   6  -7  10        0.73        8.55     17.61 o
   7  -7  10       25.25       29.01     24.81 o
   8  -7  10        0.31        5.55     13.57 o
  -8  -6  10        9.74       10.97     23.57 o
  -7  -6  10        1.16        6.50     10.18 o
  -6  -6  10        1.04        6.39     10.25 o
  -5  -6  10      414.50      382.35     62.20 o
  -4  -6  10       25.79       36.22     14.82 o
  -3  -6  10      157.80      147.27     36.44 o
  -2  -6  10      368.26      379.41     41.65 o
  -1  -6  10        8.02       14.26     11.20 o
   0  -6  10       83.95      110.64     26.10 o
   1  -6  10      291.07      269.46     29.29 o
   2  -6  10      643.96      695.05     89.97 o
   3  -6  10      389.14      411.37     65.94 o
   4  -6  10       36.27       53.46     19.27 o
   5  -6  10     1125.53     1170.53    111.21 o
   6  -6  10      151.66      137.00     49.50 o
   7  -6  10       64.49       78.31     58.09 o
   8  -6  10       83.41       71.56     45.15 o
  -8  -5  10      358.18      384.10    100.68 o
  -7  -5  10      103.84       92.69     34.18 o
  -6  -5  10      344.60      321.39     55.71 o
  -5  -5  10      899.02      810.64     73.49 o
  -4  -5  10      295.06      264.99     53.52 o
  -3  -5  10       39.04       67.09     23.77 o
  -2  -5  10      173.83      123.16     27.01 o
  -1  -5  10       61.31       73.00     21.73 o
   0  -5  10       15.52       26.38     11.84 o
   1  -5  10     2234.54     1863.29    120.33 o
   2  -5  10      148.88      162.09     43.43 o
   3  -5  10      593.73      632.80     63.32 o
   4  -5  10      126.81      137.74     34.15 o
   5  -5  10       78.53       92.69     27.57 o
   6  -5  10        3.78        7.85     16.10 o
   7  -5  10        6.24       14.80     19.60 o
   8  -5  10       35.12       33.52     30.30 o
  -8  -4  10        0.62       13.51     21.67 o
  -7  -4  10      124.68      108.19     41.98 o
  -6  -4  10      214.65      174.71     35.47 o
  -5  -4  10      349.52      308.84     75.39 o
  -4  -4  10        3.91       13.22     13.77 o
  -3  -4  10      541.88      587.29     78.94 o
  -2  -4  10       94.56      102.63     26.68 o
  -1  -4  10      465.63      445.92     60.04 o
   0  -4  10      298.01      266.90     33.85 o
   1  -4  10      717.35      678.60     48.81 o
   2  -4  10      262.54      292.87     59.29 o
   3  -4  10     1795.42     1954.24    122.51 o
   4  -4  10       22.43       21.31     13.26 o
   5  -4  10      218.89      206.78     36.58 o
   6  -4  10      135.45      117.80     41.06 o
   7  -4  10        6.66       22.04     19.77 o
   8  -4  10        6.00       13.32     17.65 o
  -9  -3  10        7.91       11.59     36.26 o
  -8  -3  10      196.10      157.63    151.33 o
  -7  -3  10      208.00      163.63     48.11 o
  -6  -3  10      210.52      171.99     36.35 o
  -5  -3  10      189.43      208.38     46.96 o
  -4  -3  10        8.37       11.18     12.41 o
  -3  -3  10      165.44      176.49     35.77 o
  -2  -3  10      522.32      580.84     72.26 o
  -1  -3  10     2971.22     2578.54    124.72 o
   0  -3  10       78.52       73.90     21.00 o
   1  -3  10     1547.08     1435.93     92.95 o
   2  -3  10      516.91      473.86     32.48 o
   3  -3  10       47.25       60.41     23.48 o
   4  -3  10       27.48       33.24     16.18 o
   5  -3  10      345.66      343.14     40.79 o
   6  -3  10      150.51      159.74     58.51 o
   7  -3  10       12.84        6.08     12.85 o
   8  -3  10       45.93       48.75     30.66 o
  -9  -2  10        0.99        4.64     18.76 o
  -8  -2  10      370.74      368.03    249.56 o
  -7  -2  10      288.64      276.08     41.05 o
  -6  -2  10      207.29      235.94     69.79 o
  -5  -2  10     1146.36     1060.48    105.56 o
  -4  -2  10      225.07       24.29     97.47 o
  -3  -2  10      166.55      175.06     32.79 o
  -2  -2  10        4.40        6.15      7.57 o
  -1  -2  10      889.95      869.12     61.41 o
   0  -2  10      355.80      354.30     40.71 o
   1  -2  10      655.29      663.24     52.37 o
   2  -2  10       94.86       98.28     26.98 o
   3  -2  10      232.27      212.22     33.93 o
   4  -2  10        8.12       11.72     13.11 o
   5  -2  10       42.98       36.81     15.52 o
   6  -2  10       61.07       59.19     33.35 o
   7  -2  10      231.02      204.95     98.79 o
   8  -2  10       37.25       34.33     38.64 o
  -9  -1  10       18.40       14.07     32.23 o
  -8  -1  10       62.86       55.60     53.28 o
  -7  -1  10      161.54      161.19     66.12 o
  -6  -1  10        2.11       13.86     14.59 o
  -5  -1  10      161.31      161.73     32.80 o
  -4  -1  10      842.18      847.60     71.84 o
  -3  -1  10     1155.00      888.92    201.36 o
  -2  -1  10       11.38       15.88     15.37 o
  -1  -1  10     2563.07     2490.66    130.07 o
   0  -1  10      655.71      662.48     62.82 o
   1  -1  10       16.24       29.53     17.63 o
   2  -1  10      534.16      491.50     39.93 o
   3  -1  10     1688.42     1503.41    137.75 o
   4  -1  10      320.11      356.25     41.89 o
   5  -1  10        7.86       21.51     12.86 o
   6  -1  10      297.95      360.27    139.75 o
   7  -1  10        4.21       10.50     16.03 o
   8  -1  10       11.25       14.79     24.18 o
  -9   0  10      138.38      129.54    123.34 o
  -8   0  10      226.53      240.66    172.58 o
  -7   0  10      611.98      625.59    115.94 o
  -6   0  10       54.35       81.28     37.82 o
  -5   0  10        8.75       22.18     20.55 o
  -4   0  10      182.07      173.38     50.29 o
  -3   0  10      419.39      461.48     39.05 o
  -2   0  10       52.35       54.71     27.33 o
  -1   0  10       60.69       51.98     21.67 o
   0   0  10      395.41      425.40     68.18 o
   1   0  10       14.80       23.79     12.58 o
   2   0  10      245.08      232.72     53.16 o
   3   0  10      347.36      331.18     37.67 o
   4   0  10      114.46      105.17     29.41 o
   5   0  10       86.82       81.65     26.85 o
   6   0  10       12.06       20.09     17.26 o
   7   0  10      139.78      199.81    154.63 o
   8   0  10       94.02      141.15    108.56 o
  -9   1  10       32.86       32.29     41.82 o
  -8   1  10       21.97       15.33     36.86 o
  -7   1  10      116.51      120.67     48.47 o
  -6   1  10      319.05      367.41     72.50 o
  -5   1  10       30.88       76.67     41.02 o
  -4   1  10        2.71       14.47     22.61 o
  -3   1  10     2243.83     1968.15    263.97 o
  -2   1  10      236.16      276.98     49.34 o
  -1   1  10       90.54      105.98     37.77 o
   0   1  10     1430.60     1317.60    111.56 o
   1   1  10     3019.77     3042.22    131.16 o
   2   1  10      327.90      328.44     40.94 o
   3   1  10      279.58      319.72     35.94 o
   4   1  10      432.33      429.67     52.56 o
   5   1  10       27.92       12.37      8.73 o
   6   1  10        5.13        5.41     12.90 o
   7   1  10       98.09      161.94    105.83 o
   8   1  10       54.20       86.96     72.85 o
  -9   2  10       99.72      108.00    105.57 o
  -8   2  10        3.11       22.27     49.18 o
  -7   2  10      112.98      134.58     33.38 o
  -6   2  10      186.13      208.94     76.02 o
  -5   2  10      126.48      119.15     45.24 o
  -4   2  10      133.32      137.61     59.27 o
  -3   2  10      668.27      579.93     30.55 o
  -2   2  10      405.95      445.44     67.01 o
  -1   2  10      102.33       90.10     29.79 o
   0   2  10      767.66      823.30     54.58 o
   1   2  10      526.64      560.60     61.22 o
   2   2  10        4.36       15.56     13.86 o
   3   2  10      179.30      189.91     76.47 o
   4   2  10       25.22       17.35     14.99 o
   5   2  10       84.79       97.37     27.34 o
   6   2  10        1.11        3.19     11.44 o
   8   2  10        0.41        5.58     23.29 o
  -8   3  10       14.62       24.41     41.20 o
  -7   3  10       97.31      102.50     52.92 o
  -6   3  10        3.11        8.27     16.65 o
  -5   3  10      952.61      964.30    152.97 o
  -4   3  10        2.11       17.15     16.09 o
  -3   3  10      297.29      260.42     35.43 o
  -2   3  10     1145.08     1101.76     64.55 o
  -1   3  10     2269.73     2313.11    116.91 o
   0   3  10      132.28      133.82     38.10 o
   1   3  10      843.83      919.35     71.49 o
   2   3  10       73.22       79.97     23.12 o
   3   3  10      115.55       70.16     26.67 o
   4   3  10       26.30       39.37     17.69 o
   5   3  10      318.07      411.43     86.81 o
   6   3  10      135.37      157.72    110.09 o
   7   3  10      359.30      540.11    269.32 o
  -8   4  10       68.07       66.37     59.53 o
  -7   4  10       33.31       18.45     22.05 o
  -6   4  10      330.49      378.95    131.65 o
  -5   4  10      405.08      437.43    157.10 o
  -4   4  10      319.04      331.87    104.82 o
  -3   4  10      189.06      192.72     40.47 o
  -2   4  10      645.70      619.86     66.85 o
  -1   4  10      221.31      225.60     51.87 o
   0   4  10      686.73      725.50     72.32 o
   1   4  10     1381.10     1433.27     85.44 o
   2   4  10      324.69      312.96     46.80 o
   3   4  10       43.63       45.30     17.51 o
   4   4  10      280.99      211.56     44.58 o
   5   4  10       64.54       43.17     23.49 o
   6   4  10        0.15        2.16     15.61 o
  -8   5  10        0.04       12.84     36.55 o
  -7   5  10      158.60      139.99     72.54 o
  -6   5  10       18.27       19.95     15.69 o
  -5   5  10      211.93      195.64     51.62 o
  -4   5  10      271.74      257.12     57.13 o
  -3   5  10      545.69      533.58     73.04 o
  -2   5  10       56.13       62.15     30.63 o
  -1   5  10      594.39      553.91     83.83 o
   0   5  10       77.65       83.48     24.60 o
   1   5  10       88.41       71.03     23.61 o
   2   5  10      187.64      234.73     57.02 o
   3   5  10      417.27      456.28     63.00 o
   4   5  10      322.88      377.66     99.86 o
   5   5  10     1031.94     1095.28    114.04 o
   6   5  10      267.13      256.50    258.56 o
  -7   6  10       60.05       62.22     30.86 o
  -6   6  10      218.52      225.38     57.25 o
  -5   6  10      102.72      108.39     37.75 o
  -4   6  10      182.43      186.15     68.09 o
  -3   6  10       60.92       83.66     34.04 o
  -2   6  10     1732.51     1685.99    119.12 o
  -1   6  10     1549.13     1300.40    121.91 o
   0   6  10      782.37      881.32     93.43 o
   1   6  10      574.82      555.27     71.65 o
   2   6  10      865.85      765.06     92.98 o
   3   6  10       33.67       28.71     18.94 o
   4   6  10       13.72       16.69     15.00 o
   5   6  10       37.82       20.97     19.11 o
   6   6  10        7.92       24.77     28.81 o
   7   6  10       96.18       57.88     69.10 o
  -7   7  10       37.39       37.77     23.48 o
  -6   7  10        0.30        6.80     11.73 o
  -5   7  10        9.03        9.25     15.75 o
  -4   7  10       51.86       35.97     23.81 o
  -3   7  10       56.42       49.50     25.85 o
  -2   7  10      195.31      207.13     68.83 o
  -1   7  10       19.23       22.91     15.73 o
   0   7  10      233.10      276.78     72.57 o
   1   7  10      174.54      204.93     46.93 o
   2   7  10      538.88      624.11    111.89 o
   3   7  10     1103.32     1134.00    122.06 o
   4   7  10       70.88       82.53     36.53 o
   5   7  10        1.78        3.53     12.55 o
   6   7  10        8.71       26.39     30.42 o
   7   7  10       28.31       26.34     43.18 o
  -7   8  10       23.40       32.88     22.63 o
  -6   8  10       10.27       14.09     15.00 o
  -5   8  10       56.68       56.43     28.02 o
  -4   8  10     1414.42     1188.17    119.35 o
  -3   8  10      715.02      739.66     92.11 o
  -2   8  10      669.83      604.75     92.42 o
  -1   8  10      851.87      873.70    123.79 o
   0   8  10      546.96      570.39     95.09 o
   1   8  10        6.49       15.76     17.64 o
   2   8  10      110.04      118.48     41.95 o
   3   8  10       80.85       74.02     32.08 o
   4   8  10        8.71        7.46     12.12 o
   5   8  10        3.27        1.49     24.05 o
   6   8  10      111.77      128.65     64.90 o
  -6   9  10       20.64       19.56     19.49 o
  -5   9  10       19.02       30.74     23.60 o
  -4   9  10       92.16      105.81     40.58 o
  -3   9  10        1.01        3.62     11.34 o
  -2   9  10       51.60       66.41     29.89 o
  -1   9  10        5.85       15.45     13.38 o
   0   9  10      436.15      446.20    125.18 o
   1   9  10      289.76      350.87    112.79 o
   2   9  10       42.59       26.82     24.20 o
   3   9  10        4.03       11.10     16.65 o
   4   9  10        7.98       17.33     14.80 o
   5   9  10        1.75       15.46     36.02 o
   6   9  10        8.00       10.32     22.45 o
  -6  10  10      497.39      359.72    166.79 o
  -5  10  10      181.64      170.78     79.44 o
  -4  10  10      301.92      304.23    107.73 o
  -3  10  10      415.33      494.06    159.21 o
  -2  10  10       56.65       82.76     28.52 o
  -1  10  10        4.83       15.54     14.33 o
   0  10  10      203.66      194.02     55.01 o
   1  10  10       87.59      101.19     40.35 o
   2  10  10       25.38       21.12     17.65 o
   3  10  10      122.23      145.63     50.54 o
   4  10  10      290.13      231.84    127.52 o
  -6  11  10       18.64        8.96     14.86 o
  -5  11  10        3.45       11.88     18.64 o
  -4  11  10        8.29       10.62     12.73 o
  -3  11  10        8.43       13.52     12.89 o
  -2  11  10      127.88      113.05     50.92 o
  -1  11  10        7.62       15.26     19.36 o
   0  11  10      298.82      291.68     77.91 o
   1  11  10        7.76       11.69     18.48 o
   2  11  10        4.36       19.86     20.15 o
   3  11  10        0.79       12.56     18.94 o
   4  11  10       83.06       55.99     47.55 o
  -5  12  10       58.54       48.49     80.03 o
  -4  12  10        4.88       10.87     19.11 o
  -3  12  10       10.31       21.62     20.14 o
  -2  12  10      184.77      208.14     68.72 o
  -1  12  10       51.32       67.13     29.41 o
   0  12  10       77.99       94.79     50.76 o
   1  12  10      267.63      329.31     87.14 o
   2  12  10      191.44      217.12     79.97 o
   3  12  10      274.63      250.93    161.62 o
   0 -15  11       30.12       13.96     25.60 o
  -1 -14  11      130.98       96.62     67.43 o
   0 -14  11       11.46        2.43     24.91 o
   1 -14  11        4.26       11.73     37.61 o
   2 -14  11        2.08       18.05     54.27 o
  -4 -13  11      190.15      166.59    233.40 o
  -3 -13  11        2.55        3.56     10.33 o
  -2 -13  11       42.59       26.77     17.47 o
  -1 -13  11      284.08      266.86     95.92 o
   0 -13  11      125.79      138.45     46.76 o
   1 -13  11        4.92       11.63     14.73 o
   2 -13  11      190.38      226.39     66.18 o
   3 -13  11       27.96       25.90     18.54 o
   4 -13  11        3.91        9.21     13.49 o
  -5 -12  11      386.37      445.45     90.59 o
  -4 -12  11      118.56      119.56     62.46 o
  -3 -12  11      118.60      100.64     41.73 o
  -2 -12  11       22.67       30.97     23.93 o
  -1 -12  11        7.30       13.59     13.11 o
   0 -12  11        6.82       13.58     13.44 o
   1 -12  11      189.73      194.96     71.70 o
   2 -12  11      279.13      295.87     70.51 o
   3 -12  11      104.62       95.63     43.34 o
   4 -12  11        5.10       10.49     14.18 o
   5 -12  11        8.67        4.61     23.82 o
  -6 -11  11       98.64       66.03     51.01 o
  -5 -11  11        9.40       19.11     16.39 o
  -4 -11  11       13.22        8.16      9.07 o
  -3 -11  11       93.02       75.16     30.13 o
  -2 -11  11        1.61        8.32     11.19 o
  -1 -11  11       11.17       23.15     18.27 o
   0 -11  11      287.27      336.08     73.65 o
   1 -11  11       15.09       29.95     23.10 o
   2 -11  11        2.51        9.94     14.84 o
   3 -11  11      430.28      484.54    181.06 o
   4 -11  11      133.45      138.73     53.79 o
   5 -11  11       47.02       40.46     23.66 o
  -6 -10  11       28.72       34.03     22.56 o
  -5 -10  11       38.05       27.89     15.95 o
  -4 -10  11      208.64      231.97     43.01 o
  -3 -10  11       33.05       36.83     16.85 o
  -2 -10  11      198.49      218.19     52.76 o
  -1 -10  11      908.14      873.97     81.30 o
   0 -10  11      787.93      759.65     83.90 o
   1 -10  11      205.18      187.95     42.23 o
   2 -10  11       27.87       31.84     17.39 o
   3 -10  11       60.40       59.31     26.21 o
   4 -10  11        3.05        9.58      9.98 o
   5 -10  11       36.96       39.01     19.45 o
   6 -10  11        2.79        7.42     31.43 o
  -6  -9  11        3.82       15.87     14.17 o
  -5  -9  11        2.19       10.48     11.41 o
  -4  -9  11       41.63       53.37     21.77 o
  -3  -9  11       27.87       29.51     13.21 o
  -2  -9  11      200.34      204.03     41.18 o
  -1  -9  11        5.44        8.81     10.55 o
   0  -9  11       41.20       68.96     27.73 o
   1  -9  11      740.93      765.76    108.40 o
   2  -9  11       52.81       77.16     26.60 o
   3  -9  11      133.51      125.35     31.45 o
   4  -9  11      103.97      111.68     33.88 o
   5  -9  11       12.12       24.62     16.52 o
   6  -9  11       11.46       15.78     28.64 o
  -7  -8  11        1.50        4.33     14.72 o
  -6  -8  11      298.00      266.33     73.70 o
  -5  -8  11       24.39       19.02     12.47 o
  -4  -8  11      671.95      663.40     60.66 o
  -3  -8  11     1242.86     1305.90     67.92 o
  -2  -8  11     1013.99     1034.73     80.15 o
  -1  -8  11      242.09      216.55     39.03 o
   0  -8  11      221.65      226.02     44.08 o
   1  -8  11       47.07       38.11     18.09 o
   2  -8  11       42.79       54.42     21.98 o
   3  -8  11      551.13      567.58     84.70 o
   4  -8  11      107.55      128.89     32.11 o
   5  -8  11      201.42      195.19     51.36 o
   6  -8  11       66.80       65.66     44.20 o
   7  -8  11       17.34       38.40     49.02 o
  -7  -7  11       70.83      102.01     67.16 o
  -6  -7  11       34.01       43.54     19.81 o
  -5  -7  11        6.40       12.26     10.07 o
  -4  -7  11       53.40       45.03     17.42 o
  -3  -7  11        2.51        9.25     10.02 o
  -2  -7  11       70.61      104.58     28.23 o
  -1  -7  11      271.98      271.92     45.06 o
   0  -7  11        3.92       13.25     12.23 o
   1  -7  11      268.65      243.15     46.65 o
   2  -7  11       50.70       46.65     19.18 o
   3  -7  11      225.75      292.96     55.89 o
   4  -7  11        1.15        8.93     10.69 o
   5  -7  11     1144.46     1141.81     64.90 o
   6  -7  11      115.82      173.81     67.05 o
   7  -7  11       95.05      116.33     99.96 o
  -7  -6  11        9.97        9.06     10.18 o
  -6  -6  11      707.39      748.13     65.65 o
  -5  -6  11      613.39      661.57     64.67 o
  -4  -6  11      603.54      597.25     70.08 o
  -3  -6  11      195.13      199.40     37.50 o
  -2  -6  11      217.66      251.32     49.07 o
  -1  -6  11        3.01        9.32      8.04 o
   0  -6  11      513.14      455.25     38.99 o
   1  -6  11     2098.88     1903.71    128.97 o
   2  -6  11      369.05      369.82     43.58 o
   3  -6  11      118.94      117.52     33.95 o
   4  -6  11      698.47      799.83    104.70 o
   5  -6  11       41.55       76.48     24.84 o
   6  -6  11        2.01        7.27     16.41 o
   7  -6  11       18.77       37.81     28.41 o
   8  -6  11       52.12       30.06     43.87 o
  -8  -5  11        3.14       12.67     12.89 o
  -7  -5  11       14.36       21.02     12.58 o
  -6  -5  11        1.90        8.82     11.22 o
  -5  -5  11       52.20       47.05     19.91 o
  -4  -5  11        0.16       11.40      9.91 o
  -3  -5  11       41.13       36.73     15.43 o
  -2  -5  11        1.94        7.98     11.58 o
  -1  -5  11      297.93      296.02     41.89 o
   0  -5  11        1.96        9.08     13.45 o
   1  -5  11      677.39      648.10     60.97 o
   2  -5  11       89.70       87.71     26.81 o
   3  -5  11     1638.94     1668.35    118.62 o
   4  -5  11       62.38       81.90     25.89 o
   5  -5  11      159.88      175.40     36.95 o
   6  -5  11      247.19      317.51     84.85 o
   7  -5  11        0.37       14.39     16.92 o
   8  -5  11       21.27       27.25     36.07 o
  -8  -4  11      290.10      200.64    221.23 o
  -7  -4  11       91.32       89.30     27.86 o
  -6  -4  11      165.40      150.47     33.68 o
  -5  -4  11      126.82      148.71     28.29 o
  -4  -4  11        2.02       13.49     13.50 o
  -3  -4  11       34.56       39.69     17.34 o
  -2  -4  11     1068.58     1066.80     76.67 o
  -1  -4  11     2931.99     2650.06    133.09 o
   0  -4  11      326.90      303.75     46.76 o
   1  -4  11       14.58       17.56     10.46 o
   2  -4  11     1621.88     1645.66    171.44 o
   3  -4  11       28.73       38.08     16.28 o
   4  -4  11       74.35       98.11     24.27 o
   5  -4  11      266.28      290.08     50.03 o
   6  -4  11      172.52      222.58     70.59 o
   7  -4  11       15.14       26.41     20.84 o
   8  -4  11      243.99      227.59     64.59 o
  -8  -3  11        4.80        6.69     30.47 o
  -7  -3  11       85.31       84.63     28.43 o
  -6  -3  11      209.82      194.09     55.98 o
  -5  -3  11      442.28      435.69     60.28 o
  -4  -3  11        8.33       15.25     12.02 o
  -3  -3  11      111.46      104.35     27.24 o
  -2  -3  11       72.70       75.06     27.23 o
  -1  -3  11      704.91      762.13     63.54 o
   0  -3  11      118.40      118.51     33.96 o
   1  -3  11     1131.64      881.88    121.96 o
   2  -3  11        0.04       10.13      9.83 o
   3  -3  11       61.37       65.38     20.10 o
   4  -3  11       56.53       76.47     21.80 o
   5  -3  11       85.33       73.19     23.37 o
   6  -3  11      102.26      138.39     55.62 o
   7  -3  11        0.36       17.68     20.67 o
   8  -3  11       14.75       23.06     18.70 o
  -9  -2  11        0.02        9.36     31.89 o
  -8  -2  11       40.40       34.59     31.55 o
  -7  -2  11       40.34       52.51     23.94 o
  -6  -2  11      256.68      214.38     79.61 o
  -5  -2  11       18.49       24.22     15.18 o
  -4  -2  11      668.28       69.83    236.78 o
  -3  -2  11     1487.31     1525.23     91.93 o
  -2  -2  11       40.83       45.79     19.61 o
  -1  -2  11        6.27       12.10     12.38 o
   0  -2  11     1110.39      982.04    103.08 o
   1  -2  11        2.42        8.80     10.32 o
   2  -2  11      659.97      692.92     73.50 o
   3  -2  11      916.45     1023.21     78.07 o
   4  -2  11      327.62      345.30     50.55 o
   5  -2  11      415.77      449.21     48.35 o
   6  -2  11     1078.21     1016.68    103.62 o
   7  -2  11      133.25      137.71     71.16 o
   8  -2  11        0.80        6.41     14.76 o
  -9  -1  11       64.22       66.25     52.67 o
  -8  -1  11      451.84      441.32    339.88 o
  -7  -1  11      334.67      323.93    105.61 o
  -6  -1  11        2.00        9.08     14.41 o
  -5  -1  11       10.27       22.62     18.02 o
  -4  -1  11      131.93      127.82     40.32 o
  -3  -1  11      320.86      316.94     37.62 o
  -2  -1  11        2.75        7.25     12.98 o
  -1  -1  11      327.91      277.04     42.34 o
   0  -1  11      156.41      149.23     35.89 o
   1  -1  11       91.56       85.74     21.65 o
   2  -1  11      244.68      208.86     27.92 o
   3  -1  11      192.61      172.00     34.83 o
   4  -1  11      240.03      278.87     47.33 o
   5  -1  11       26.55       21.71     13.60 o
   6  -1  11       25.86       34.49     24.01 o
   7  -1  11      108.24      173.80    101.55 o
   8  -1  11      133.04      146.19    148.35 o
  -9   0  11        0.02       23.53     53.08 o
  -8   0  11      363.98      313.28    302.40 o
  -7   0  11       10.27        8.12     13.01 o
  -6   0  11      103.99      127.93     38.20 o
  -5   0  11      154.82      147.96     34.84 o
  -4   0  11        6.49       16.59     23.80 o
  -3   0  11       95.32       80.22     33.38 o
  -2   0  11      139.81      147.91     44.97 o
  -1   0  11        5.86       14.23     15.15 o
   0   0  11     1890.53     1820.03    148.36 o
   1   0  11     1008.11      910.18     85.16 o
   2   0  11      448.34      420.50     58.49 o
   3   0  11     1637.55     1723.47    114.35 o
   4   0  11     1811.14     1945.09     83.23 o
   5   0  11      107.79       98.48     31.91 o
   6   0  11        4.04        8.79     15.29 o
   8   0  11        0.71        1.49     20.05 o
  -8   1  11        3.74        9.43     29.31 o
  -7   1  11        2.90        8.20     10.12 o
  -6   1  11       66.28       67.55     23.71 o
  -5   1  11      169.06      169.10     57.90 o
  -4   1  11      239.08      208.01     55.27 o
  -3   1  11       75.19       60.27     24.83 o
  -2   1  11      480.60      478.23     63.90 o
  -1   1  11      877.22      972.59     75.75 o
   0   1  11     1332.13     1307.06     81.75 o
   1   1  11      114.46      116.22     31.87 o
   2   1  11      162.25      131.29     28.08 o
   3   1  11      130.26      115.03     36.00 o
   4   1  11       60.93       85.15     26.59 o
   5   1  11      198.77      208.71     54.60 o
   6   1  11       23.27       40.46     37.62 o
   7   1  11       75.13       81.92     43.79 o
  -8   2  11        7.19       10.53     22.99 o
  -7   2  11       13.60       11.49     13.14 o
  -6   2  11       10.70       20.25     21.37 o
  -5   2  11      375.67      386.84    151.27 o
  -4   2  11        3.52       15.48     22.04 o
  -3   2  11        1.94        8.99      9.64 o
  -2   2  11     2129.54     2385.90    218.87 o
  -1   2  11      181.67      178.35     42.02 o
   0   2  11      460.16      564.67     47.06 o
   1   2  11     1737.64     1789.53     96.40 o
   2   2  11      995.13     1043.51     78.19 o
   3   2  11        4.39        5.44      9.69 o
   4   2  11        4.29       10.07     11.45 o
   5   2  11      365.43      341.57     56.63 o
   6   2  11        1.47        5.40     25.92 o
   7   2  11       55.65       73.75     53.48 o
  -8   3  11        5.94       13.57     28.01 o
  -7   3  11      178.08      160.67     51.49 o
  -6   3  11      271.64      297.68    114.54 o
  -5   3  11       41.02       40.12     28.98 o
  -4   3  11      327.13      356.61    121.51 o
  -3   3  11     1456.14     1334.66     91.53 o
  -2   3  11      953.45      953.96     82.23 o
  -1   3  11       66.38       91.19     27.95 o
   0   3  11        2.22        7.74     10.85 o
   1   3  11      299.96      254.10     51.22 o
   2   3  11       38.76       48.11     15.80 o
   3   3  11       17.49       26.72     12.09 o
   4   3  11       79.43       69.76     25.79 o
   5   3  11      205.38      200.88     56.97 o
   6   3  11      133.09      144.26     92.50 o
   7   3  11       39.50       77.12     73.69 o
  -8   4  11        6.55       21.96     28.01 o
  -7   4  11      463.19      458.79    160.22 o
  -6   4  11       18.29       28.37     31.51 o
  -5   4  11       58.01       54.06     27.88 o
  -4   4  11      976.19      880.40     95.59 o
  -3   4  11       23.34       17.82     17.44 o
  -2   4  11      243.54      265.76     51.35 o
  -1   4  11      346.08      365.86     62.60 o
   0   4  11       23.37       27.48     14.78 o
   1   4  11      280.12      254.45     59.71 o
   2   4  11       13.20       11.27     11.43 o
   3   4  11       54.16       43.46     18.86 o
   4   4  11       12.57       16.50     17.68 o
   5   4  11      359.12      377.14     64.01 o
   7   4  11       17.69       31.25     36.29 o
  -7   5  11       70.08       50.93     32.64 o
  -6   5  11      109.50      122.64     53.34 o
  -5   5  11      815.64      853.37    127.73 o
  -4   5  11      129.19      120.99     38.02 o
  -3   5  11       87.69      109.13     38.47 o
  -2   5  11      131.47      157.74     42.94 o
  -1   5  11      466.73      479.92     71.22 o
   0   5  11       13.83       16.81     13.07 o
   1   5  11      334.76      341.13     56.01 o
   2   5  11      331.18      295.12     51.78 o
   3   5  11      307.31      303.73     69.61 o
   4   5  11      442.07      417.19     76.02 o
   5   5  11      231.26      236.22    195.64 o
   6   5  11      133.27      115.40    117.29 o
  -7   6  11       77.62       56.36     33.94 o
  -6   6  11      157.03       88.50     44.66 o
  -5   6  11       70.18       66.14     27.34 o
  -4   6  11       23.65       22.75     17.31 o
  -3   6  11       15.41       17.05     15.43 o
  -2   6  11      290.61      279.71     55.65 o
  -1   6  11      443.22      378.48     93.91 o
   0   6  11      191.05      179.44     52.37 o
   1   6  11       27.55       22.30     14.83 o
   2   6  11      104.40       97.37     37.75 o
   3   6  11      618.03      641.44     97.43 o
   4   6  11      282.43      272.46     73.62 o
   5   6  11       17.45       12.08     22.55 o
   6   6  11      153.53      104.57    154.47 o
  -7   7  11      148.46      112.34     62.42 o
  -6   7  11        0.97        8.85     16.60 o
  -5   7  11      102.10      102.62     40.07 o
  -4   7  11      182.36      205.21     61.18 o
  -3   7  11      329.52      386.75     85.47 o
  -2   7  11      241.96      287.50     92.16 o
  -1   7  11     1008.50      857.27     98.15 o
   0   7  11      241.12      222.94     69.08 o
   1   7  11      282.60      279.74     86.97 o
   2   7  11      609.97      593.60    139.09 o
   3   7  11      238.80      266.21     83.04 o
   4   7  11       85.83      103.76     35.72 o
   5   7  11        1.22       10.61     33.40 o
   6   7  11       10.24        5.24     17.58 o
  -7   8  11       25.81       27.89     23.74 o
  -6   8  11        4.67       12.42     15.07 o
  -5   8  11      163.19      159.56     49.52 o
  -4   8  11      354.37      379.75    128.23 o
  -3   8  11      271.67      243.63     81.21 o
  -2   8  11      449.55      445.54    111.81 o
  -1   8  11       76.39       63.26     29.24 o
   0   8  11      173.15      167.79     61.92 o
   1   8  11      301.03      369.77    107.69 o
   2   8  11       28.15       32.26     24.74 o
   3   8  11        7.90       13.88     17.74 o
   4   8  11       13.90       42.28     47.27 o
   5   8  11       13.35        9.58     25.75 o
   6   8  11       18.23       23.35     36.74 o
  -6   9  11       79.63       78.44     32.69 o
  -5   9  11      123.80      110.45     58.19 o
  -4   9  11      384.87      432.43    156.61 o
  -3   9  11      653.41      683.22    150.20 o
  -2   9  11       33.53       45.81     22.29 o
  -1   9  11      151.40      142.46     52.41 o
   0   9  11      382.02      373.52    115.53 o
   1   9  11       35.44       39.95     19.30 o
   2   9  11      117.20      122.76     53.71 o
   3   9  11       61.70       80.11     40.12 o
   4   9  11       60.15       62.47     39.47 o
   5   9  11       61.66       58.97     93.67 o
  -6  10  11       89.03       81.43     42.96 o
  -5  10  11      132.42       82.43     40.38 o
  -4  10  11      376.21      367.45    135.67 o
  -3  10  11       38.88       39.97     23.60 o
  -2  10  11       84.56       74.99     28.45 o
  -1  10  11        2.13        3.88     15.99 o
   0  10  11       10.13       22.10     28.09 o
   1  10  11        1.07        8.35     17.17 o
   2  10  11       92.09      111.46     55.92 o
   3  10  11      158.05      156.58     90.32 o
   4  10  11       18.07       18.92     17.38 o
  -5  11  11      121.55      108.77    123.28 o
  -4  11  11        5.51        9.86     12.46 o
  -3  11  11       55.24       46.54     25.77 o
  -2  11  11       66.58       59.57     32.49 o
  -1  11  11        5.99       19.35     21.73 o
   0  11  11      197.31      180.51     78.51 o
   1  11  11      113.47      142.69     53.34 o
   2  11  11       95.03      106.45     58.21 o
   3  11  11      133.90       82.69     89.11 o
  -4  12  11        3.54       10.22     36.30 o
  -2  12  11       17.60       11.60     18.69 o
  -1  12  11       30.73       27.99     21.76 o
  -1 -14  12      139.85      113.40    108.24 o
   0 -14  12       56.26       62.62     50.09 o
  -3 -13  12        3.84        4.83     18.09 o
  -2 -13  12      118.46      103.45     77.52 o
  -1 -13  12       11.08       11.95     14.30 o
   0 -13  12        1.95        5.37     12.27 o
   1 -13  12       91.04      102.19     41.40 o
   2 -13  12      195.96      188.62    106.73 o
   3 -13  12       68.53       51.72     40.36 o
   4 -13  12      129.00      106.57     81.59 o
  -5 -12  12       15.29        7.48     14.33 o
  -4 -12  12       13.38       18.79     13.85 o
  -3 -12  12       19.34       18.01     18.31 o
  -2 -12  12        4.05       18.97     19.94 o
  -1 -12  12       14.57       21.44     15.55 o
   0 -12  12      105.61      106.68     42.05 o
   1 -12  12        0.43       12.38     12.89 o
   2 -12  12       11.91       17.42     18.46 o
   3 -12  12      232.69      227.04    116.97 o
   4 -12  12        3.10       12.56     20.32 o
  -5 -11  12        6.67        8.03     10.28 o
  -4 -11  12      144.09      149.50     45.41 o
  -3 -11  12        1.69        6.51      8.52 o
  -2 -11  12       30.27       30.17     21.03 o
  -1 -11  12      435.48      479.02     74.10 o
   0 -11  12      379.27      434.27     86.08 o
   1 -11  12      215.17      247.72     61.17 o
   2 -11  12      541.07      556.15     63.87 o
   3 -11  12       89.45      117.19     41.62 o
   4 -11  12        1.73       11.90     15.15 o
  -6 -10  12        3.95        3.52      9.57 o
  -5 -10  12       59.45       71.61     28.89 o
  -4 -10  12       10.43        6.93      8.92 o
  -3 -10  12        1.95        8.75      8.13 o
  -2 -10  12       18.77       22.14     13.87 o
  -1 -10  12       22.88       41.03     23.74 o
   0 -10  12       73.01       75.47     26.93 o
   1 -10  12      209.08      218.91     56.40 o
   2 -10  12       25.55       31.81     19.18 o
   3 -10  12       82.64      131.72     45.42 o
   4 -10  12      201.26      218.90     66.35 o
   5 -10  12        3.24       10.82     13.17 o
  -6  -9  12       64.71       80.04     27.28 o
  -5  -9  12        1.07        6.34      6.95 o
  -4  -9  12      108.30      101.44     29.53 o
  -3  -9  12      753.33      741.56     58.21 o
  -2  -9  12      260.78      260.44     42.26 o
  -1  -9  12      511.58      485.53     71.40 o
   0  -9  12      964.58      996.84    128.81 o
   1  -9  12       56.86       83.76     27.81 o
   2  -9  12        4.45       23.45     20.00 o
   3  -9  12      199.12      253.16     53.07 o
   4  -9  12      316.90      350.61     68.45 o
   5  -9  12        2.07       13.80     17.53 o
   6  -9  12       26.73       18.85     32.38 o
  -7  -8  12      187.19      199.37    102.13 o
  -6  -8  12       22.43       20.12     19.39 o
  -5  -8  12       38.60       34.05     17.48 o
  -4  -8  12       16.50       16.06     11.14 o
  -3  -8  12       29.01       37.16     16.96 o
  -2  -8  12       58.32       51.24     20.04 o
  -1  -8  12        6.90        7.90      8.92 o
   0  -8  12      328.07      329.55     66.59 o
   1  -8  12       15.69       18.43     15.46 o
   2  -8  12       29.82       31.51     16.67 o
   3  -8  12      220.76      222.51     44.74 o
   4  -8  12      115.39      126.53     35.94 o
   5  -8  12        0.35        6.10      9.86 o
   6  -8  12      295.03      324.26    103.63 o
  -7  -7  12        0.66        6.70     13.95 o
  -6  -7  12      138.65      123.47     40.00 o
  -5  -7  12      462.66      466.84     57.62 o
  -4  -7  12       55.95       43.74     17.44 o
  -3  -7  12      673.05      564.81     61.42 o
  -2  -7  12      729.82      611.23     55.84 o
  -1  -7  12       13.31       11.98     11.00 o
   0  -7  12       90.90       76.77     21.53 o
   1  -7  12      710.40      717.70     79.49 o
   2  -7  12      529.98      573.72     81.89 o
   3  -7  12       70.46       93.47     29.47 o
   4  -7  12      231.15      244.51     53.51 o
   5  -7  12        9.72        8.57     11.11 o
   6  -7  12       92.53      117.42     56.12 o
   7  -7  12      208.79      211.84     94.24 o
  -8  -6  12       12.40       25.47     35.25 o
  -7  -6  12       63.85       65.37     31.55 o
  -6  -6  12       70.81       62.05     22.52 o
  -5  -6  12        3.01       16.10     14.18 o
  -4  -6  12        6.16       25.41     14.11 o
  -3  -6  12      125.91      185.59     42.44 o
  -2  -6  12      936.28      832.55     88.10 o
  -1  -6  12       75.98       78.15     19.03 o
   0  -6  12      294.86      307.30     31.69 o
   1  -6  12      778.47      630.29     81.96 o
   2  -6  12      261.00      265.35     52.08 o
   3  -6  12       40.26       42.81     20.64 o
   4  -6  12      536.87      557.06     70.18 o
   5  -6  12      473.40      505.89     70.16 o
   6  -6  12      276.38      282.02     86.75 o
   7  -6  12        0.17       15.02     28.17 o
  -8  -5  12       65.15       51.81     37.77 o
  -7  -5  12       58.28       45.73     20.41 o
  -6  -5  12        4.63        7.96      9.98 o
  -5  -5  12      360.28      299.21     62.39 o
  -4  -5  12      222.43      201.31     52.97 o
  -3  -5  12        2.35       11.05     11.74 o
  -2  -5  12      491.13      452.25     49.58 o
  -1  -5  12     1089.89      972.16     89.66 o
   0  -5  12      753.96      700.06     62.32 o
   1  -5  12      573.45      539.76     48.25 o
   2  -5  12      400.27      422.94     57.34 o
   3  -5  12      193.67      188.57     43.24 o
   4  -5  12      230.69      259.35     52.64 o
   5  -5  12      587.82      569.18     55.90 o
   6  -5  12       43.06       61.52     50.44 o
   7  -5  12       10.34        2.43     13.52 o
   8  -5  12       47.51       47.16     39.14 o
  -8  -4  12       32.26       32.44     50.42 o
  -7  -4  12        1.28        7.55     13.25 o
  -6  -4  12      145.62      143.73     33.54 o
  -5  -4  12      241.52      270.54     46.17 o
  -4  -4  12      995.83      809.44     93.51 o
  -3  -4  12      398.56      429.84     50.57 o
  -2  -4  12     1145.00     1074.63     93.36 o
  -1  -4  12      966.58      956.98     87.92 o
   0  -4  12      609.22      608.54     62.44 o
   1  -4  12      356.48      332.06     40.78 o
   2  -4  12      815.81      785.24     75.52 o
   3  -4  12      696.53      736.86     89.62 o
   4  -4  12       85.30       80.33     23.71 o
   5  -4  12       84.53       82.77     24.27 o
   6  -4  12        0.57        9.88     17.02 o
   7  -4  12       30.42       30.44     26.50 o
   8  -4  12        1.64        6.84     16.39 o
  -8  -3  12        1.44        4.85     20.04 o
  -7  -3  12       42.74       36.16     21.41 o
  -6  -3  12       21.47       12.54     13.88 o
  -5  -3  12        2.91       12.58     19.89 o
  -4  -3  12      781.82      739.54     95.22 o
  -3  -3  12      540.33      574.65     60.19 o
  -2  -3  12      879.92      852.37     78.35 o
  -1  -3  12      948.52      926.89     75.93 o
   0  -3  12       96.55      114.72     33.36 o
   1  -3  12     1128.19     1067.85     77.95 o
   2  -3  12      560.09      548.50     63.25 o
   3  -3  12      665.44      693.53     65.80 o
   4  -3  12       28.69       21.07     15.96 o
   5  -3  12        5.28        8.05     12.05 o
   6  -3  12      336.64      364.04     84.67 o
   7  -3  12      362.26      339.58    170.89 o
  -8  -2  12      170.42      140.22    118.01 o
  -7  -2  12      123.31      150.68     36.36 o
  -6  -2  12      435.63      410.81    107.70 o
  -5  -2  12      467.74      505.05     89.11 o
  -4  -2  12      673.74       85.05    251.81 o
  -3  -2  12      502.47      503.74     51.78 o
  -2  -2  12      996.70      995.14     70.05 o
  -1  -2  12      921.79      885.76     73.96 o
   0  -2  12      912.97      791.37     85.32 o
   1  -2  12      156.99      136.42     29.21 o
   2  -2  12       48.60       54.41     20.86 o
   3  -2  12      536.53      503.33     69.61 o
   4  -2  12       72.11       81.92     29.39 o
   5  -2  12       55.17       64.47     22.93 o
   6  -2  12        1.07       12.49     16.15 o
   7  -2  12        3.94       13.94     14.36 o
  -8  -1  12        0.68       27.81     40.99 o
  -7  -1  12        9.36       10.48     16.45 o
  -6  -1  12      367.62      318.52     63.97 o
  -5  -1  12       53.38       48.66     22.30 o
  -4  -1  12      583.22      548.81     73.89 o
  -3  -1  12      399.15      383.60     51.47 o
  -2  -1  12      202.51      173.80     32.92 o
  -1  -1  12     2086.06     1917.62    160.62 o
   0  -1  12      780.40      819.94     75.53 o
   1  -1  12      288.32      266.16     39.50 o
   2  -1  12       59.69       52.13     21.68 o
   3  -1  12      235.05      224.19     38.67 o
   4  -1  12      801.81      814.62    103.30 o
   5  -1  12      550.77      501.65     77.82 o
   6  -1  12      351.48      394.42     84.79 o
   7  -1  12      238.48      256.24    163.27 o
  -8   0  12      110.26       94.71     76.93 o
  -7   0  12      169.33      195.86     81.03 o
  -6   0  12       50.55       59.80     39.61 o
  -5   0  12      129.91      132.20     48.32 o
  -4   0  12      882.12      926.09    179.09 o
  -3   0  12      953.62       94.78    370.65 o
  -2   0  12      579.41      574.31     97.51 o
  -1   0  12      236.64      262.42     47.78 o
   0   0  12      275.21      305.10     50.92 o
   1   0  12     1179.25      995.41     99.24 o
   2   0  12      356.96      315.41     43.34 o
   3   0  12      579.95      573.39     44.67 o
   4   0  12       13.47        9.49     10.03 o
   5   0  12       83.42       85.80     31.96 o
   6   0  12       11.00       30.48     33.63 o
   7   0  12       10.36       28.85     29.23 o
  -8   1  12       24.62       18.65     45.71 o
  -7   1  12        2.64       13.89     12.94 o
  -6   1  12      158.14      129.94     34.82 o
  -5   1  12        5.44       20.17     31.12 o
  -4   1  12     1066.40      800.67    139.99 o
  -3   1  12     1598.91     1232.43    190.36 o
  -2   1  12      369.77      349.42     55.46 o
  -1   1  12       38.96       54.15     30.62 o
   0   1  12      165.55      192.33     61.24 o
   1   1  12      836.62      831.23     75.13 o
   2   1  12      575.05      506.30     40.70 o
   3   1  12      727.10      641.06     74.96 o
   4   1  12      637.77      630.36     85.72 o
   5   1  12      196.57      180.48     47.09 o
   6   1  12        5.68       11.95     31.15 o
   7   1  12       10.68       36.80     32.43 o
  -8   2  12       14.15       19.63     33.39 o
  -7   2  12       30.07       35.18     23.73 o
  -6   2  12      475.04      466.47    191.19 o
  -5   2  12      347.95      364.53     84.23 o
  -4   2  12      116.86      105.33     48.45 o
  -3   2  12      840.56      870.32    146.89 o
  -2   2  12      165.40      189.36     61.50 o
  -1   2  12     1115.98     1005.02     74.54 o
   0   2  12      530.46      495.78     64.80 o
   1   2  12      687.26      674.92     63.64 o
   2   2  12      180.10      158.07     39.53 o
   3   2  12      503.47      480.09     55.23 o
   4   2  12      177.04      210.64     59.89 o
   5   2  12       83.15       95.98     49.75 o
   6   2  12       60.99       91.05     82.37 o
   7   2  12      118.74      153.55    108.98 o
  -8   3  12       11.26       13.60     20.74 o
  -7   3  12       91.11      114.90     47.18 o
  -6   3  12      933.62      894.90     87.79 o
  -5   3  12      752.18      787.94    214.20 o
  -4   3  12       41.34       58.42     35.29 o
  -3   3  12        0.30       16.88     21.71 o
  -2   3  12      213.60      225.31     48.77 o
  -1   3  12      706.14      699.36     56.51 o
   0   3  12       22.31       26.14     14.73 o
   1   3  12      719.07      578.07     55.38 o
   2   3  12      298.06      276.43     62.64 o
   3   3  12       19.83       15.62     13.36 o
   4   3  12       60.24       67.63     35.03 o
   5   3  12       74.80      108.66     68.91 o
   6   3  12        2.13       12.93     21.42 o
  -7   4  12       47.13       44.85     32.22 o
  -6   4  12        3.32        7.51     18.47 o
  -5   4  12      431.25      351.59    131.33 o
  -4   4  12        6.18        9.96     13.12 o
  -3   4  12      516.06      440.55     86.69 o
  -2   4  12      389.85      389.08     56.72 o
  -1   4  12       74.51       66.64     23.57 o
   0   4  12      308.49      288.12     51.41 o
   1   4  12     1005.09      859.23     78.17 o
   2   4  12      327.51      320.02     56.29 o
   3   4  12      231.64      270.37     97.99 o
   4   4  12      680.32      750.71    135.13 o
   5   4  12      458.62      495.29    271.16 o
   6   4  12        5.50       25.59     30.45 o
  -7   5  12      299.27      262.01     77.67 o
  -6   5  12        1.61       10.38     22.41 o
  -5   5  12        6.22       11.80     13.97 o
  -4   5  12      115.08      146.06     44.60 o
  -3   5  12       55.24       67.09     33.35 o
  -2   5  12      138.72      163.03     41.25 o
  -1   5  12      340.14      271.21     58.92 o
   0   5  12        3.13       11.43     12.15 o
   1   5  12       50.93       66.64     25.06 o
   2   5  12       40.35       43.68     20.34 o
   3   5  12      101.35      105.76     38.13 o
   4   5  12       38.90       43.52     23.04 o
   5   5  12        0.55       12.28     40.68 o
  -7   6  12       40.66       40.15     31.53 o
  -6   6  12       36.04       14.13     13.71 o
  -5   6  12      189.48      162.21     48.25 o
  -4   6  12       83.43       98.08     37.72 o
  -3   6  12       56.21       84.29     37.15 o
  -2   6  12      146.29      144.03     43.25 o
  -1   6  12      858.36      858.17    115.36 o
   0   6  12      144.29      157.16     40.69 o
   1   6  12      317.72      346.95     69.26 o
   2   6  12     1513.17     1548.78     85.08 o
   3   6  12      487.57      547.14    111.17 o
   4   6  12        1.99        6.03      7.60 o
   5   6  12       74.24       75.29     80.60 o
  -7   7  12        1.75        9.37     12.01 o
  -6   7  12       14.63       21.72     17.45 o
  -5   7  12       65.56       61.62     28.31 o
  -4   7  12      222.82      217.87     59.70 o
  -3   7  12       26.76       17.79     13.76 o
  -2   7  12      245.88      300.66     74.56 o
  -1   7  12      133.33      187.37     55.43 o
   0   7  12        0.43        4.49      8.45 o
   1   7  12       12.03       14.12     12.00 o
   2   7  12      152.74      158.05     75.94 o
   3   7  12        1.48        8.78     15.69 o
   4   7  12      292.71      299.99     62.55 o
   5   7  12       21.67       42.65     48.28 o
   6   7  12        0.37        2.40     20.76 o
  -6   8  12        1.14        8.35     13.15 o
  -5   8  12       96.56      106.24     38.54 o
  -4   8  12       18.27       27.01     21.15 o
  -3   8  12      336.14      332.80     94.22 o
  -2   8  12        1.89       11.09     15.96 o
  -1   8  12      256.03      254.45     68.92 o
   0   8  12     1062.53      989.15    137.54 o
   1   8  12      162.87      184.23     75.82 o
   2   8  12        7.26        6.25     12.63 o
   3   8  12      151.62      182.29     76.11 o
   4   8  12       16.09       10.20     11.74 o
   5   8  12       31.78       25.63     40.28 o
  -6   9  12      104.93       73.93     44.03 o
  -5   9  12       13.21       69.10     49.07 o
  -4   9  12      323.51      302.32    136.82 o
  -3   9  12       51.93       78.19     35.80 o
  -2   9  12        1.60       13.31     14.99 o
  -1   9  12       20.27       40.72     19.02 o
   0   9  12      208.28      220.87     80.16 o
   1   9  12       26.16       17.76     17.51 o
   2   9  12       24.85       44.40     27.35 o
   3   9  12      206.29      221.52     65.01 o
   4   9  12        0.76        4.95     14.17 o
  -5  10  12       47.41       46.97     31.62 o
  -4  10  12       30.30       31.63     25.17 o
  -3  10  12      106.12       89.02     43.22 o
  -2  10  12      222.02      205.89     82.26 o
  -1  10  12        8.39       22.29     23.94 o
   0  10  12       18.18       27.57     22.05 o
   1  10  12      127.68      170.52    101.86 o
   2  10  12        2.14        5.64     13.33 o
   3  10  12      155.26      138.96     77.69 o
   4  10  12      213.49      134.12     92.34 o
  -4  11  12        6.39        6.60     23.89 o
  -3  11  12       44.72       24.71     38.86 o
  -2  11  12      164.50      156.54    105.84 o
  -1  11  12       80.15       82.21     43.45 o
   0  11  12       54.50       48.68     33.89 o
   1  11  12      227.59      213.26    117.57 o
   2  11  12       11.35        5.03     17.50 o
   3  11  12       36.22       17.94     24.00 o
  -3 -13  13       21.89       12.23     21.73 o
  -2 -13  13        3.27       22.72    102.38 o
  -1 -13  13        2.66        5.39     28.35 o
   0 -13  13        4.49       13.16     33.77 o
   1 -13  13       94.34       74.18     75.34 o
  -4 -12  13       49.55       42.55     35.08 o
  -3 -12  13       48.71       52.41     58.71 o
  -2 -12  13       58.81       68.84     36.96 o
  -1 -12  13      160.51      212.11     58.78 o
   0 -12  13      141.89      183.38     48.39 o
   1 -12  13       90.07      107.76     37.42 o
   2 -12  13      229.17      252.34     62.16 o
   3 -12  13      257.71      252.88    145.90 o
   4 -12  13      110.95       97.12     51.25 o
  -5 -11  13        3.26       11.43     18.54 o
  -4 -11  13        7.18       16.42     13.47 o
  -3 -11  13       34.95       69.06     27.70 o
  -2 -11  13      179.39      200.42     67.73 o
  -1 -11  13      196.93      231.67     67.01 o
   0 -11  13       40.06       54.03     23.58 o
   1 -11  13       15.70       20.45     18.71 o
   2 -11  13        0.56        8.93     14.65 o
   3 -11  13       10.21       18.36     15.03 o
   4 -11  13       22.93       39.84     28.49 o
  -6 -10  13        1.08       10.08     17.19 o
  -5 -10  13        2.14       11.57     13.49 o
  -4 -10  13      124.21      116.89     34.52 o
  -3 -10  13      230.19      261.79     54.05 o
  -2 -10  13      228.24      258.85     58.11 o
  -1 -10  13      355.39      425.28     81.74 o
   0 -10  13      522.11      604.32    104.40 o
   1 -10  13      232.60      304.62     68.94 o
   2 -10  13      268.66      294.30     50.07 o
   3 -10  13      191.23      215.40     54.21 o
   4 -10  13       54.07       60.88     30.82 o
  -6  -9  13       18.80       27.76     18.05 o
  -5  -9  13      137.28      152.22     40.27 o
  -4  -9  13      391.77      417.99     55.76 o
  -3  -9  13      116.76      124.05     36.27 o
  -2  -9  13       76.83      104.18     32.94 o
  -1  -9  13        0.64        8.01     12.08 o
   0  -9  13        1.86       12.64     13.11 o
   1  -9  13       53.53       71.86     24.38 o
   2  -9  13       21.32       21.33     13.47 o
   3  -9  13       43.54       50.97     22.86 o
   4  -9  13       65.61       71.94     29.85 o
   5  -9  13       22.95       38.82     31.26 o
  -7  -8  13        0.71       11.36     38.57 o
  -6  -8  13      126.61      103.33     38.38 o
  -5  -8  13       82.84       90.85     33.84 o
  -4  -8  13      202.51      232.53     53.15 o
  -3  -8  13      438.66      488.59     49.05 o
  -2  -8  13      364.11      376.63     61.95 o
  -1  -8  13        9.74       22.62     15.62 o
   0  -8  13      474.38      479.32     90.66 o
   1  -8  13      154.36      166.63     46.39 o
   2  -8  13       55.60       69.04     26.64 o
   3  -8  13       82.69       80.90     26.48 o
   4  -8  13      511.19      478.21     66.65 o
   5  -8  13      151.43      162.85     66.13 o
   6  -8  13        2.43       20.47     44.23 o
  -7  -7  13      230.51      185.12    181.75 o
  -6  -7  13      225.84      226.83     62.53 o
  -5  -7  13       14.17       22.06     14.43 o
  -4  -7  13      122.20      151.07     34.19 o
  -3  -7  13       58.39       78.38     21.81 o
  -2  -7  13        8.94       21.91     11.64 o
  -1  -7  13        1.10        8.62      8.01 o
   0  -7  13      465.10      459.99     46.54 o
   1  -7  13      281.28      272.15     46.67 o
   2  -7  13      282.69      260.55     55.06 o
   3  -7  13      270.03      300.72     52.38 o
   4  -7  13      154.95      189.69     48.78 o
   5  -7  13       39.91       20.02     17.61 o
   6  -7  13      102.32      104.08     51.34 o
  -7  -6  13        1.14        3.49     11.46 o
  -6  -6  13       70.03       63.61     23.67 o
  -5  -6  13      201.59      221.20     41.28 o
  -4  -6  13        8.68       12.63     13.15 o
  -3  -6  13      114.42      116.03     33.15 o
  -2  -6  13      476.97      472.41     59.30 o
  -1  -6  13        2.01       11.56      9.56 o
   0  -6  13       52.76       66.68     20.82 o
   1  -6  13      284.44      265.37     54.00 o
   2  -6  13      967.54      898.14    103.82 o
   3  -6  13      161.54      151.84     40.19 o
   4  -6  13       85.42       98.56     31.90 o
   5  -6  13      258.37      296.20     83.89 o
   6  -6  13      151.87      173.00     67.86 o
   7  -6  13        7.00      223.64     77.98 o
  -7  -5  13        3.05        7.17     11.17 o
  -6  -5  13      157.43      176.64     41.34 o
  -5  -5  13      144.01      175.38     36.99 o
  -4  -5  13       30.46       39.60     16.93 o
  -3  -5  13      272.44      256.85     40.69 o
  -2  -5  13     1268.83     1059.26    107.62 o
  -1  -5  13      604.20      526.36     57.37 o
   0  -5  13      774.75      659.92     59.66 o
   1  -5  13      805.08      764.89     73.75 o
   2  -5  13       59.96       79.27     27.88 o
   3  -5  13       88.24      102.41     31.24 o
   4  -5  13       51.53       39.94     19.44 o
   5  -5  13        9.02       33.60     20.29 o
   6  -5  13        0.93        4.03     19.00 o
   7  -5  13       18.37        7.92     20.43 o
  -8  -4  13        2.78       10.04     21.26 o
  -7  -4  13       22.29       20.42     16.19 o
  -6  -4  13      131.87      142.77     48.48 o
  -5  -4  13      191.80      192.26     51.15 o
  -4  -4  13      226.74      204.01     55.84 o
  -3  -4  13      113.96      107.64     38.79 o
  -2  -4  13       71.10       93.47     31.94 o
  -1  -4  13      425.79      367.59     57.93 o
   0  -4  13      441.91      377.24     46.45 o
   1  -4  13       47.54       37.05     18.74 o
   2  -4  13      149.08      129.70     42.87 o
   3  -4  13      276.94      265.10     45.91 o
   4  -4  13       36.00       27.94     17.53 o
   5  -4  13       64.22       71.33     29.74 o
   6  -4  13       89.47      106.96     40.22 o
   7  -4  13       35.69       31.41     35.41 o
  -8  -3  13      138.93      115.88    133.03 o
  -7  -3  13       77.43       76.44     36.36 o
  -6  -3  13       87.01       94.19     28.40 o
  -5  -3  13      711.27      715.56    103.63 o
  -4  -3  13     1307.97     1260.90    168.16 o
  -3  -3  13      636.76      592.81     83.15 o
  -2  -3  13     1399.64     1399.33     97.43 o
  -1  -3  13      792.75      699.36     67.50 o
   0  -3  13        4.07       12.47     11.07 o
   1  -3  13      231.37      216.80     44.94 o
   2  -3  13        4.06       19.03     13.59 o
   3  -3  13       30.57       52.56     24.80 o
   4  -3  13      117.28      146.12     35.51 o
   5  -3  13      280.22      313.77     59.20 o
   6  -3  13       58.55       66.99     44.43 o
   7  -3  13       19.86       18.76     17.62 o
  -8  -2  13      166.98      142.23    122.65 o
  -7  -2  13       76.41       63.84     35.01 o
  -6  -2  13       49.11       38.51     21.21 o
  -5  -2  13      187.69      158.02     53.58 o
  -4  -2  13      115.34      120.73     40.25 o
  -3  -2  13      168.73      158.00     40.70 o
  -2  -2  13        8.54       16.54     13.55 o
  -1  -2  13       17.54       22.53     14.29 o
   0  -2  13        7.04       21.25     19.13 o
   1  -2  13        8.82        9.00     11.07 o
   2  -2  13       20.22       37.65     17.81 o
   3  -2  13      206.54      230.52     42.53 o
   4  -2  13       67.78       95.19     38.88 o
   5  -2  13       52.31       62.75     29.36 o
   6  -2  13      230.03      268.02     76.71 o
  -8  -1  13      103.49      106.11     98.49 o
  -7  -1  13      480.04      478.88     62.16 o
  -6  -1  13      543.60      576.70    100.70 o
  -5  -1  13      402.90      378.34     88.59 o
  -4  -1  13     1464.76     1391.58    162.44 o
  -3  -1  13      242.40      227.16     47.79 o
  -2  -1  13       28.88       27.15     15.57 o
  -1  -1  13      450.23      440.70     40.67 o
   0  -1  13       77.31      106.79     25.27 o
   1  -1  13       49.24       72.71     24.70 o
   2  -1  13     1017.64      971.55    103.96 o
   3  -1  13      723.32      830.90     85.73 o
   4  -1  13      101.66      160.87     57.48 o
   5  -1  13       14.39       11.27     16.27 o
   6  -1  13      135.55      114.00     45.46 o
   7  -1  13       12.51       16.58     24.95 o
  -8   0  13        9.15        3.66     27.27 o
  -7   0  13       91.19       61.59     39.77 o
  -6   0  13      139.09      155.67     39.47 o
  -5   0  13        3.08        8.91     17.14 o
  -4   0  13      374.03      361.98     55.06 o
  -3   0  13      200.20       23.83    106.37 o
  -2   0  13      138.56      161.41     40.90 o
  -1   0  13      288.53      304.68     57.56 o
   0   0  13       62.91       93.01     26.14 o
   1   0  13      135.25      146.09     49.65 o
   2   0  13        0.59        8.97      9.82 o
   3   0  13       40.82       48.03     18.74 o
   4   0  13      442.44      588.12     89.93 o
   5   0  13      388.57      382.71     87.77 o
   6   0  13       23.66       27.31     30.23 o
  -7   1  13      198.29      187.85     42.32 o
  -6   1  13      723.32      780.00     80.67 o
  -5   1  13       17.55       29.57     27.77 o
  -4   1  13        5.81       13.61     22.84 o
  -3   1  13      525.44      502.70    126.21 o
  -2   1  13       30.99       54.05     25.19 o
  -1   1  13       67.76       92.28     34.99 o
   0   1  13     2361.12     2179.76    186.94 o
   1   1  13      571.67      615.43     66.00 o
   2   1  13      102.48      161.76     43.42 o
   3   1  13        7.65       14.61     11.74 o
   4   1  13      380.17      426.93     56.05 o
   5   1  13        1.03        4.69     18.20 o
   6   1  13       47.57       54.43     51.50 o
  -7   2  13       98.67       85.89     44.19 o
  -6   2  13      398.39      413.09     86.16 o
  -5   2  13      320.21      341.47    139.29 o
  -4   2  13      407.27      460.83    176.77 o
  -3   2  13      596.06      624.39    122.26 o
  -2   2  13        6.06       30.02     15.78 o
  -1   2  13        0.39       10.52     13.36 o
   0   2  13       58.06       58.37     25.09 o
   1   2  13        3.66       10.44     12.94 o
   2   2  13      261.65      308.32     52.74 o
   3   2  13        8.10        6.64     10.73 o
   4   2  13        0.11        9.72     15.05 o
   5   2  13       54.75       96.93     64.09 o
   6   2  13        3.67       14.13     25.73 o
  -7   3  13        0.12        5.18     14.31 o
  -6   3  13        2.74        6.70     14.78 o
  -5   3  13      294.39      284.55     70.47 o
  -4   3  13       44.53       45.37     30.64 o
  -3   3  13      120.71      120.70     71.17 o
  -2   3  13     1709.80     1526.82    181.33 o
  -1   3  13       91.39      122.75     38.86 o
   0   3  13       54.08       73.63     27.59 o
   1   3  13      136.05      196.41     48.88 o
   2   3  13      481.13      541.71     76.37 o
   3   3  13        4.76       13.48     12.00 o
   4   3  13      417.27      406.67    131.14 o
   5   3  13      532.95      657.48    106.61 o
   6   3  13       60.46       82.70     78.05 o
  -7   4  13      229.03      161.41    157.95 o
  -6   4  13      429.17      401.15     84.00 o
  -5   4  13      239.87      276.77     74.70 o
  -4   4  13        1.50        8.64     13.84 o
  -3   4  13       91.67      121.98     40.75 o
  -2   4  13      104.84      119.08     52.02 o
  -1   4  13       12.48       15.41     10.24 o
   0   4  13        2.03       15.55     14.39 o
   1   4  13      195.65      235.30     57.08 o
   2   4  13       23.01       15.89     10.61 o
   3   4  13        2.37       11.78     13.87 o
   4   4  13       33.68       33.60     23.19 o
   5   4  13       21.65       39.66     38.31 o
   6   4  13       78.16       87.46    101.93 o
  -7   5  13       46.33       28.83     33.35 o
  -6   5  13      198.34      174.98     63.58 o
  -5   5  13      117.99      104.35     50.96 o
  -4   5  13      360.94      358.30    120.37 o
  -3   5  13       18.67       32.97     24.22 o
  -2   5  13       13.66       41.17     21.36 o
  -1   5  13      210.65      264.04     49.71 o
   0   5  13      281.37      298.40     59.69 o
   1   5  13      111.12      125.28     43.17 o
   2   5  13     1005.85      957.94     85.68 o
   3   5  13      546.87      545.81    137.24 o
   4   5  13       64.15       50.49     32.46 o
  -7   6  13       22.67       11.48     31.83 o
  -6   6  13        3.10        9.83     13.33 o
  -5   6  13       92.01       97.66     54.85 o
  -4   6  13       70.79       81.74     35.04 o
  -3   6  13       30.93       33.12     25.49 o
  -2   6  13      137.45      137.92     46.26 o
  -1   6  13      204.72      250.26     57.37 o
   0   6  13       45.00       46.50     20.24 o
   1   6  13      104.33       85.66     37.53 o
   2   6  13      110.20      117.64     40.90 o
   3   6  13       12.62       22.50     16.93 o
   4   6  13        9.03       11.15     12.48 o
   5   6  13        2.48        4.01     18.00 o
  -6   7  13        3.53       13.64     13.48 o
  -5   7  13       88.01       86.45     37.33 o
  -4   7  13        3.45        5.39     16.39 o
  -3   7  13       38.56       62.74     35.80 o
  -2   7  13       90.93      106.85     39.85 o
  -1   7  13      245.21      304.61     93.94 o
   0   7  13      940.41      983.11     99.01 o
   1   7  13      168.97      170.44     55.20 o
   2   7  13       58.09       47.63     27.46 o
   3   7  13       91.59       75.89     42.98 o
   4   7  13       82.25       84.22     38.75 o
   5   7  13        4.94        8.22     15.02 o
  -6   8  13       29.00       24.02     24.59 o
  -5   8  13       35.47       44.96     24.53 o
  -4   8  13      140.87      160.64     53.84 o
  -3   8  13        8.49       21.76     18.10 o
  -2   8  13       34.49       47.90     23.35 o
  -1   8  13      151.68      158.40     53.68 o
   0   8  13       74.75       62.33     32.85 o
   1   8  13       23.13       18.78     18.28 o
   2   8  13       86.76       87.88     42.59 o
   3   8  13       82.25       77.08     40.87 o
   4   8  13        7.10        7.34     11.39 o
   5   8  13        7.74        7.63     25.30 o
  -5   9  13       17.29       15.11     12.62 o
  -4   9  13       21.77       24.25     19.64 o
  -3   9  13      139.29      143.98     68.15 o
  -2   9  13      314.91      276.61    104.92 o
  -1   9  13        0.16        9.22     14.78 o
   0   9  13       42.70       43.08     23.72 o
   1   9  13        0.57       18.09     19.86 o
   2   9  13      251.43      253.46    128.56 o
   3   9  13        0.51        2.43     11.49 o
   4   9  13      284.01      198.06    129.30 o
  -4  10  13       13.81        8.11     56.34 o
  -3  10  13       80.79       59.74     36.41 o
  -2  10  13       10.62        7.35     18.37 o
  -1  10  13      107.68       80.04     59.64 o
   0  10  13      294.08      276.30    122.39 o
   1  10  13      153.06      126.52     77.29 o
   2  10  13        3.78       12.03     14.33 o
   3  10  13       82.40       75.18     53.56 o
  -3 -12  14        0.78        6.62     18.51 o
  -2 -12  14      141.36      109.55     93.13 o
  -1 -12  14      294.61      248.31    162.96 o
   0 -12  14        0.49        9.75     11.96 o
   1 -12  14       54.39       62.14     31.71 o
   2 -12  14       39.15       20.28     35.10 o
   3 -12  14        0.12        6.74     12.98 o
  -4 -11  14        7.90        2.69     14.19 o
  -3 -11  14       26.08       52.31     28.86 o
  -2 -11  14       55.35       47.99     24.72 o
  -1 -11  14       35.95       44.57     26.30 o
   0 -11  14      144.34      152.07     44.19 o
   1 -11  14       72.69      105.80     33.42 o
   2 -11  14       77.82       66.54     34.29 o
   3 -11  14      161.40      201.37     67.32 o
   4 -11  14        7.60        5.38      9.67 o
  -5 -10  14       53.37       40.04     26.43 o
  -4 -10  14      437.35      495.20     62.37 o
  -3 -10  14      501.88      555.84     69.90 o
  -2 -10  14       23.57       15.44     14.54 o
  -1 -10  14      321.30      323.50     70.23 o
   0 -10  14       48.10       34.00     27.29 o
   1 -10  14        5.53        6.89     16.59 o
   2 -10  14        0.46        6.85     12.21 o
   3 -10  14       50.89       52.20     21.93 o
   4 -10  14        1.27       17.34     21.37 o
  -6  -9  14        0.47        8.30     13.21 o
  -5  -9  14       12.79       20.92     12.43 o
  -4  -9  14       71.25       53.77     22.61 o
  -3  -9  14      136.13      166.28     52.94 o
  -2  -9  14       55.00       53.78     25.27 o
  -1  -9  14       64.97       73.08     28.23 o
   0  -9  14       97.12       85.46     34.22 o
   1  -9  14      161.73      173.14     51.59 o
   2  -9  14       27.19       38.04     23.75 o
   3  -9  14       38.66       47.96     21.81 o
   4  -9  14       68.46       62.59     24.32 o
  -6  -8  14      439.72      466.32     69.76 o
  -5  -8  14      352.17      373.40     57.56 o
  -4  -8  14       89.37       81.29     28.76 o
  -3  -8  14      407.41      399.63     45.28 o
  -2  -8  14       13.23       23.70     16.43 o
  -1  -8  14       54.22       48.67     22.26 o
   0  -8  14      123.16      152.90     41.11 o
   1  -8  14      199.76      239.62     57.19 o
   2  -8  14      101.70      152.19     43.26 o
   3  -8  14      375.80      375.23     56.35 o
   4  -8  14      248.66      335.89     63.34 o
   5  -8  14        5.54        7.45     16.57 o
  -6  -7  14       34.15       19.01     14.46 o
  -5  -7  14      115.36      127.42     40.91 o
  -4  -7  14       10.53       12.60     10.81 o
  -3  -7  14       30.57       39.08     16.46 o
  -2  -7  14       22.85       21.53     12.77 o
  -1  -7  14       16.87       12.52     15.24 o
   0  -7  14      187.64      213.63     39.85 o
   1  -7  14      192.30      202.80     42.93 o
   2  -7  14       66.53       73.09     28.63 o
   3  -7  14        5.39        9.37     10.32 o
   4  -7  14       91.76      118.96     32.42 o
   5  -7  14      397.45      556.08    103.52 o
   6  -7  14        0.80       35.31     49.91 o
  -7  -6  14      110.19       61.27     67.77 o
  -6  -6  14      116.35      111.29     43.55 o
  -5  -6  14      136.97      125.92     46.83 o
  -4  -6  14        1.31        9.10     12.01 o
  -3  -6  14      146.31      126.70     31.98 o
  -2  -6  14      349.02      379.32     55.28 o
  -1  -6  14      289.86      315.31     41.06 o
   0  -6  14      604.74      661.67     68.73 o
   1  -6  14     1241.87     1164.16    137.04 o
   2  -6  14      521.55      478.92     88.77 o
   3  -6  14       32.61       30.87     17.75 o
   4  -6  14      347.26      353.57     57.33 o
   5  -6  14       94.47       86.84     41.67 o
   6  -6  14       10.53       11.00     34.42 o
  -7  -5  14        7.13       10.71     11.88 o
  -6  -5  14      110.25       91.42     34.98 o
  -5  -5  14        0.93        8.71     13.48 o
  -4  -5  14       13.91       18.76     16.74 o
  -3  -5  14       80.79      114.01     33.92 o
  -2  -5  14      231.82      238.60     42.40 o
  -1  -5  14      278.16      256.32     41.49 o
   0  -5  14        9.97       10.97     12.66 o
   1  -5  14        0.29       10.61     14.83 o
   2  -5  14      200.94      203.32     63.57 o
   3  -5  14      382.82      482.81     67.92 o
   4  -5  14       66.23       53.69     23.19 o
   5  -5  14       14.60       21.63     21.49 o
   6  -5  14        3.10        7.79     18.34 o
   7  -5  14       12.52        0.99     20.91 o
  -7  -4  14        3.67        9.56     13.75 o
  -6  -4  14        0.72       10.49     12.95 o
  -5  -4  14      183.83      174.08     43.82 o
  -4  -4  14      249.51      279.14     64.63 o
  -3  -4  14      225.11      239.61     63.90 o
  -2  -4  14      994.73      961.35    109.48 o
  -1  -4  14     1367.49     1330.43    102.66 o
   0  -4  14      430.39      406.77     61.22 o
   1  -4  14      174.09      176.80     39.55 o
   2  -4  14      800.68      835.93    131.73 o
   3  -4  14      121.37      119.73     30.66 o
   4  -4  14       48.09       50.70     21.15 o
   5  -4  14      466.28      440.75    107.61 o
   6  -4  14      112.93      106.84     64.12 o
   7  -4  14        4.87        0.75     11.67 o
  -7  -3  14       11.63        9.30     13.40 o
  -6  -3  14      104.37      106.39     35.18 o
  -5  -3  14      254.39      279.45     80.80 o
  -4  -3  14      118.29      122.28     40.38 o
  -3  -3  14       84.33       86.42     29.50 o
  -2  -3  14       31.55       40.92     21.14 o
  -1  -3  14        3.35       10.79     11.92 o
   0  -3  14       95.16       86.93     30.59 o
   1  -3  14       57.33       80.49     23.71 o
   2  -3  14      262.12      237.00     47.62 o
   3  -3  14        6.13       23.25     16.39 o
   4  -3  14       33.27       28.91     15.28 o
   5  -3  14       66.62       71.95     33.73 o
   6  -3  14       59.68       66.69     32.97 o
  -7  -2  14      112.73       85.74     43.06 o
  -6  -2  14       37.48       38.93     22.37 o
  -5  -2  14      163.16      148.73     45.41 o
  -4  -2  14      521.25      592.27     85.40 o
  -3  -2  14      501.64      478.98     94.31 o
  -2  -2  14      102.61      105.15     30.42 o
  -1  -2  14      398.63      368.16     46.30 o
   0  -2  14      700.30      633.88     61.24 o
   1  -2  14      212.92      225.42     52.63 o
   2  -2  14      578.80      512.28     71.63 o
   3  -2  14     1346.56     1166.95    184.51 o
   4  -2  14      176.17      206.10     51.09 o
   5  -2  14       74.91       85.42     48.06 o
   6  -2  14      512.53      459.51    105.12 o
  -7  -1  14      150.50      147.82     37.88 o
  -6  -1  14       63.10       43.90     30.36 o
  -5  -1  14        7.54       27.74     20.04 o
  -4  -1  14      157.64      157.03     54.06 o
  -3  -1  14       21.86       33.01     22.65 o
  -2  -1  14       44.82       55.04     24.84 o
  -1  -1  14       33.99       42.38     16.35 o
   0  -1  14      477.16      424.91     57.92 o
   1  -1  14        2.09        7.26      9.36 o
   2  -1  14      246.18      266.86     61.51 o
   3  -1  14       69.89       75.81     32.42 o
   4  -1  14      202.58      212.59     65.60 o
   5  -1  14       26.33       30.23     27.79 o
   6  -1  14        0.08        6.94     18.99 o
  -7   0  14      120.96       93.78     50.04 o
  -6   0  14       76.61       73.21     35.17 o
  -5   0  14       22.05       23.99     18.33 o
  -4   0  14        5.64       10.89     29.76 o
  -3   0  14      301.43      272.31     74.74 o
  -2   0  14      183.08      204.40     41.89 o
  -1   0  14      361.96      369.11     63.07 o
   0   0  14     1268.84      995.53    198.29 o
   1   0  14     1518.29     1279.93    197.64 o
   2   0  14      100.88      100.53     28.82 o
   3   0  14      215.21      253.38     84.41 o
   4   0  14      619.92      737.18     70.84 o
   5   0  14        1.98        3.25     22.46 o
   6   0  14       43.38       53.35     61.89 o
  -7   1  14       83.67       77.62     32.03 o
  -6   1  14      184.67      177.73     74.57 o
  -5   1  14       44.61       75.97     38.70 o
  -4   1  14      489.86      534.03    119.44 o
  -3   1  14       57.43       85.22     39.29 o
  -2   1  14      594.84      608.40     75.89 o
  -1   1  14       27.24       31.93     20.44 o
   0   1  14      486.62      562.05     70.28 o
   1   1  14       15.20       22.85     12.82 o
   2   1  14       88.17       87.07     27.46 o
   3   1  14        7.57       14.57     16.00 o
   4   1  14        1.29       16.17     10.31 o
   5   1  14       47.87       42.34     63.07 o
   6   1  14       32.56       38.80     52.89 o
  -7   2  14       13.54       17.00     18.68 o
  -6   2  14        4.68       24.09     28.70 o
  -5   2  14       34.18       35.08     30.16 o
  -4   2  14        6.75       13.23     22.14 o
  -3   2  14      289.70      324.45    114.11 o
  -2   2  14     1010.11      909.85    111.73 o
  -1   2  14      514.58      576.23    108.04 o
   0   2  14       19.02       30.43     15.47 o
   1   2  14      140.24      131.37     38.92 o
   2   2  14      171.19      166.57     44.77 o
   3   2  14       38.09       34.55     17.61 o
   4   2  14      210.97      210.76     56.57 o
   5   2  14      319.76      378.90     84.69 o
   6   2  14       91.76      117.51    104.21 o
  -7   3  14       70.08      129.26     70.24 o
  -6   3  14      498.48      448.84    210.67 o
  -5   3  14        2.66       21.12     32.09 o
  -4   3  14      465.10      514.17    192.26 o
  -3   3  14       50.44       64.56     41.32 o
  -2   3  14      397.13      355.30     96.85 o
  -1   3  14       12.33       15.18     10.69 o
   0   3  14       53.97       75.00     27.06 o
   1   3  14      166.76      178.81     52.84 o
   2   3  14       29.99       51.54     18.57 o
   3   3  14       17.05       44.67     21.95 o
   4   3  14      276.95      308.57    128.63 o
   5   3  14       16.16       47.31     63.68 o
  -7   4  14       17.16       16.90     34.19 o
  -6   4  14        0.83       12.16     24.75 o
  -5   4  14       89.75       96.50     62.11 o
  -4   4  14      268.79      306.51    113.33 o
  -3   4  14        1.86       12.02     19.71 o
  -2   4  14        3.70       19.66     19.67 o
  -1   4  14        0.74        8.08      9.49 o
   0   4  14        3.30        6.69     10.42 o
   1   4  14       69.92       69.04     23.30 o
   2   4  14      398.45      371.34     99.42 o
   3   4  14      285.59      264.18     64.33 o
   4   4  14      189.91      224.42     60.26 o
   5   4  14      500.35      747.61    148.14 o
  -7   5  14       18.06        6.82     23.32 o
  -6   5  14      245.33      203.37     98.10 o
  -5   5  14       38.77       54.33     48.07 o
  -4   5  14      112.46      106.71     56.60 o
  -3   5  14      109.41      107.41     48.67 o
  -2   5  14      410.29      405.23    141.61 o
  -1   5  14      344.12      327.33     61.60 o
   0   5  14      116.42      130.97     33.84 o
   1   5  14      297.74      351.03     99.07 o
   2   5  14      372.11      513.80     64.52 o
   3   5  14        6.45       16.91     16.81 o
   4   5  14        3.37        6.45     12.19 o
   5   5  14       20.51       31.75     53.39 o
  -6   6  14        2.12        7.82     16.53 o
  -5   6  14       63.98       52.90     38.04 o
  -4   6  14        1.00        7.84     14.96 o
  -3   6  14      100.50      105.60     42.67 o
  -2   6  14       57.66       55.92     22.94 o
  -1   6  14       18.46       31.33     14.22 o
   0   6  14      275.54      277.39     65.17 o
   1   6  14      106.65       78.66     33.18 o
   2   6  14      210.19      196.54     57.88 o
   3   6  14      367.49      391.88    110.71 o
   4   6  14       79.13       81.85     35.70 o
  -6   7  14       11.72       11.02     15.65 o
  -5   7  14      218.99      171.08    102.76 o
  -4   7  14      380.43      349.78     82.94 o
  -3   7  14      240.28      200.53     64.58 o
  -2   7  14      166.11      137.61     46.84 o
  -1   7  14      446.99      480.77    115.27 o
   0   7  14      118.80      140.70     58.13 o
   1   7  14        9.88       23.99     19.34 o
   2   7  14       35.28       51.91     30.28 o
   3   7  14       22.78       28.28     23.76 o
   4   7  14        4.93        5.65      7.96 o
  -5   8  14      120.86       94.24     45.85 o
  -4   8  14       23.68       26.03     21.75 o
  -3   8  14        0.09       14.66     16.52 o
  -2   8  14       49.09       40.68     22.24 o
  -1   8  14       24.33       31.27     20.70 o
   0   8  14       72.68       62.85     35.42 o
   1   8  14       32.35       27.91     22.57 o
   2   8  14       27.04       18.38     15.14 o
   3   8  14       18.37       21.74     18.92 o
   4   8  14        8.30       10.56     19.21 o
  -4   9  14      112.59       75.75    111.91 o
  -3   9  14      158.96      147.47     58.08 o
  -2   9  14        2.84       -0.06     18.10 o
  -1   9  14       30.83       31.56     23.90 o
   0   9  14       77.50       84.33     34.82 o
   1   9  14        8.33       17.82     17.78 o
   2   9  14       34.93       62.73     28.89 o
   3   9  14      121.52       71.47     73.57 o
  -3  10  14        6.37       -1.35     20.04 o
  -3 -11  15       47.76       34.47     35.14 o
  -2 -11  15       32.33       30.65     25.24 o
  -1 -11  15       98.24       86.34     75.42 o
   0 -11  15       83.49       93.10     42.37 o
   1 -11  15        7.52        9.47     15.04 o
   2 -11  15       36.33       33.44     32.75 o
   3 -11  15        8.27       15.15     23.68 o
  -4 -10  15      173.14      157.11     71.48 o
  -3 -10  15        2.25        7.13      9.83 o
  -2 -10  15       12.74       24.12     19.08 o
  -1 -10  15       11.19       18.86     15.68 o
   0 -10  15      209.16      262.42     75.20 o
   1 -10  15      156.07      161.81     49.24 o
   2 -10  15        6.50       10.85     13.19 o
   3 -10  15       13.77       29.35     40.46 o
   4 -10  15       54.35       45.95     33.21 o
  -5  -9  15       28.86        9.96     14.53 o
  -4  -9  15       74.71       67.14     28.19 o
  -3  -9  15      113.82      126.31     44.89 o
  -2  -9  15       29.04       29.38     18.81 o
  -1  -9  15        6.56       13.15     16.03 o
   0  -9  15      109.72      155.34     50.81 o
   1  -9  15       11.11       24.44     21.69 o
   2  -9  15        0.90        7.55     12.51 o
   3  -9  15       45.43       57.98     27.14 o
   4  -9  15      121.50      112.21     54.01 o
  -5  -8  15       12.66       11.68     13.69 o
  -4  -8  15       77.69       73.09     31.54 o
  -3  -8  15        1.33       12.07     12.76 o
  -2  -8  15      103.34      120.70     41.60 o
  -1  -8  15        0.58       14.36     12.29 o
   0  -8  15      115.86       92.33     39.17 o
   1  -8  15        0.07       10.54     14.47 o
   2  -8  15        0.28        7.86     12.07 o
   3  -8  15       30.35       27.06     18.34 o
   4  -8  15       87.01       72.80     32.45 o
  -6  -7  15       38.67       21.51     16.01 o
  -5  -7  15       35.35       37.69     18.57 o
  -4  -7  15        1.57       11.69     12.19 o
  -3  -7  15        3.73       12.01     10.63 o
  -2  -7  15      106.78      125.12     34.54 o
  -1  -7  15       33.68       30.81     18.43 o
   0  -7  15      120.20      127.70     40.74 o
   1  -7  15      311.81      308.58     48.60 o
   2  -7  15      175.46      187.76     41.74 o
   3  -7  15      100.17      114.40     35.47 o
   4  -7  15      318.12      315.50     63.93 o
   5  -7  15       41.95       32.52     49.73 o
  -6  -6  15      134.22      122.42     43.25 o
  -5  -6  15       11.24       13.39     14.26 o
  -4  -6  15        4.54        9.15     16.54 o
  -3  -6  15      194.93      206.24     38.70 o
  -2  -6  15      244.59      231.63     46.48 o
  -1  -6  15       30.61       25.12     15.55 o
   0  -6  15      150.24      142.29     32.23 o
   1  -6  15       76.71       75.81     23.92 o
   2  -6  15      173.95      195.80     55.50 o
   3  -6  15       24.57       35.47     19.16 o
   4  -6  15        0.31       16.47     14.59 o
   5  -6  15       89.24       89.26     59.99 o
   6  -6  15        4.49       11.21     27.42 o
  -7  -5  15        0.57        7.86     18.63 o
  -6  -5  15        9.43       12.46     13.60 o
  -5  -5  15       16.24       19.94     16.91 o
  -4  -5  15       24.32       34.07     21.32 o
  -3  -5  15       94.63      102.01     34.17 o
  -2  -5  15      495.07      496.65     63.35 o
  -1  -5  15      468.92      473.13     52.73 o
   0  -5  15      138.57      148.81     33.27 o
   1  -5  15      241.29      222.03     37.37 o
   2  -5  15      386.10      363.78     60.36 o
   3  -5  15        5.72       11.76     12.23 o
   4  -5  15        5.81       21.31     14.17 o
   5  -5  15      194.34      241.89    130.73 o
  -7  -4  15        7.55        8.03     10.02 o
  -6  -4  15      162.59      161.91     51.12 o
  -5  -4  15      236.03      291.28     58.32 o
  -4  -4  15      185.54      181.29     58.57 o
  -3  -4  15       81.39       86.47     39.04 o
  -2  -4  15      455.11      456.71     81.75 o
  -1  -4  15       48.71       42.29     21.40 o
   0  -4  15       51.37       74.89     30.58 o
   1  -4  15       35.90       41.32     18.26 o
   2  -4  15       52.51       47.83     23.05 o
   3  -4  15       22.01       28.52     17.45 o
   4  -4  15      124.29      134.25     32.21 o
   5  -4  15       37.76       56.50     39.02 o
   6  -4  15        6.69       11.52     31.13 o
  -7  -3  15        1.89        6.96     12.10 o
  -6  -3  15        1.19        6.49     11.31 o
  -5  -3  15       95.94      104.52     39.23 o
  -4  -3  15      547.35      608.19     75.72 o
  -3  -3  15      153.63      180.91     56.91 o
  -2  -3  15       87.68      119.09     34.61 o
  -1  -3  15      202.41      206.16     49.74 o
   0  -3  15      168.20      174.01     38.55 o
   1  -3  15       19.52       27.83     16.98 o
   2  -3  15      123.16      124.68     34.04 o
   3  -3  15      359.29      425.67     58.99 o
   4  -3  15       58.18       64.31     27.55 o
   5  -3  15      154.20      194.09     69.94 o
   6  -3  15      187.37      179.44     78.31 o
  -7  -2  15       67.98       60.04     42.96 o
  -6  -2  15       55.51       63.06     28.60 o
  -5  -2  15       87.89       87.80     30.64 o
  -4  -2  15      362.80      340.48     92.52 o
  -3  -2  15       26.79       19.87     17.24 o
  -2  -2  15       32.84       26.68     15.61 o
  -1  -2  15      315.02      285.88     39.09 o
   0  -2  15      239.09      197.74     57.44 o
   1  -2  15      102.71      104.45     36.25 o
   2  -2  15      933.11     1006.78     95.33 o
   3  -2  15       75.56      100.12     31.24 o
   4  -2  15       62.15       62.21     32.32 o
   5  -2  15       20.70       39.08     28.10 o
  -7  -1  15       30.67       30.33     23.96 o
  -6  -1  15      158.95      156.32     65.11 o
  -5  -1  15        2.16        8.59     14.41 o
  -4  -1  15       38.94       41.67     20.78 o
  -3  -1  15       19.54       29.54     19.75 o
  -2  -1  15       13.37       12.46     12.46 o
  -1  -1  15       30.89       51.27     21.45 o
   0  -1  15      552.93      575.80     96.31 o
   1  -1  15      235.60      229.02     42.55 o
   2  -1  15      147.75      153.91     32.90 o
   3  -1  15      465.24      547.88    132.43 o
   4  -1  15      357.24      364.87     71.34 o
   5  -1  15       20.24       33.75     25.32 o
  -7   0  15       52.74       45.38     64.32 o
  -6   0  15       98.95       81.34     43.63 o
  -5   0  15       52.43       49.50     27.21 o
  -4   0  15      189.23      177.66     51.99 o
  -3   0  15      428.46      382.94     59.64 o
  -2   0  15      295.19      257.95     98.91 o
  -1   0  15      683.07      728.24    107.68 o
   0   0  15     1438.63     1488.50    202.18 o
   2   0  15      219.40      244.38     39.24 o
   3   0  15      135.71      160.03     46.98 o
   4   0  15       29.12       30.86     18.92 o
   5   0  15        5.14        8.05     17.74 o
  -7   1  15       54.54       41.72     36.74 o
  -6   1  15        1.45       12.09     17.07 o
  -5   1  15       29.21       41.77     28.67 o
  -4   1  15       10.26       19.45     28.12 o
  -3   1  15        0.77       10.86     13.92 o
  -2   1  15      699.21      649.35    119.35 o
  -1   1  15       32.67       27.19     17.77 o
   0   1  15      225.39      226.85     72.78 o
   1   1  15      424.26      461.57     71.30 o
   2   1  15      175.07      188.26     50.05 o
   3   1  15        1.66       13.78     12.73 o
   4   1  15       96.86      132.85     64.72 o
   5   1  15       10.77       12.49     22.29 o
  -7   2  15       81.09       55.63     42.76 o
  -6   2  15      166.07      175.61     49.49 o
  -5   2  15      174.77      165.06     67.70 o
  -4   2  15      173.75      173.12    104.84 o
  -3   2  15      870.06      874.27    131.80 o
  -2   2  15      682.70      690.09    124.76 o
  -1   2  15       36.68       48.22     27.18 o
   0   2  15      360.45      433.99    115.96 o
   1   2  15      203.36      254.63     44.25 o
   2   2  15       30.30       42.35     21.21 o
   3   2  15      335.38      348.74     79.65 o
   4   2  15      348.49      406.44    145.50 o
   5   2  15       90.86      105.24    104.58 o
  -7   3  15       87.59       47.38     34.24 o
  -6   3  15       22.52       24.71     25.34 o
  -5   3  15       32.26       52.22     44.94 o
  -4   3  15      289.59      231.40    112.84 o
  -3   3  15        3.33       14.27     26.21 o
  -2   3  15      112.68       85.94     46.93 o
  -1   3  15       52.05       55.39     26.29 o
   0   3  15        3.47       10.83     12.20 o
   1   3  15        0.40        8.76      9.02 o
   2   3  15       70.47       74.08     26.97 o
   3   3  15       66.12       66.75     36.46 o
   4   3  15      117.68      145.46     65.86 o
   5   3  15      151.03      226.96    192.68 o
  -6   4  15       71.87       49.80     46.51 o
  -5   4  15      325.08      359.18     91.53 o
  -4   4  15      110.74      108.37     61.59 o
  -3   4  15       23.59       25.89     34.76 o
  -2   4  15      337.01      369.59    110.70 o
  -1   4  15       84.73      132.11     47.97 o
   0   4  15       67.37      102.16     31.79 o
   1   4  15     1104.06     1170.22    103.08 o
   2   4  15      537.05      673.05     65.25 o
   3   4  15      131.85      131.47     70.68 o
   4   4  15      253.41      259.16     70.46 o
  -6   5  15       41.84       21.27     33.87 o
  -5   5  15       21.42       17.95     23.80 o
  -4   5  15        5.82        6.82     23.87 o
  -3   5  15       68.99       72.19     39.80 o
  -2   5  15      168.03      173.57     52.59 o
  -1   5  15        1.25       15.52     13.04 o
   0   5  15        0.34        6.85      9.84 o
   1   5  15      123.69      123.96     50.20 o
   2   5  15      235.08      267.66    113.44 o
   3   5  15      226.59      269.78    128.08 o
   4   5  15       40.09       49.25     40.12 o
  -6   6  15        5.86       15.60     37.30 o
  -5   6  15       31.01       16.55     22.88 o
  -4   6  15      180.68      157.19     78.35 o
  -3   6  15        6.06       12.62     17.16 o
  -2   6  15      144.97      175.28     61.34 o
  -1   6  15     1159.90     1130.15    123.58 o
   0   6  15      280.69      348.37     72.69 o
   1   6  15       77.03       72.33     29.65 o
   2   6  15      467.67      599.38     98.96 o
   3   6  15      170.91      134.05     81.98 o
   4   6  15       13.76       11.89     14.60 o
  -4   7  15      158.19      123.07     73.15 o
  -3   7  15        7.52       17.68     20.68 o
  -2   7  15       42.95       47.54     19.54 o
  -1   7  15      129.97      133.11     54.34 o
   0   7  15      239.48      255.98     60.74 o
   1   7  15       53.37       63.79     32.62 o
   2   7  15        0.02       15.00     17.25 o
   3   7  15        0.07        6.10      9.59 o
  -4   8  15      135.38      120.29    143.43 o
  -3   8  15      536.39      444.96    330.04 o
  -2   8  15       28.34       42.19     36.22 o
  -1   8  15       24.17       20.90     19.14 o
   0   8  15      301.28      306.74     78.86 o
   1   8  15       21.19       22.33     16.61 o
   2   8  15       43.49       28.47     22.98 o
   3   8  15       83.14       80.23     41.22 o
  -3   9  15       84.09       53.67     89.34 o
   0   9  15       10.62       19.38     31.30 o
  -2 -11  16      175.20      167.84    180.23 o
  -1 -11  16        4.17       10.29     25.08 o
  -3 -10  16       10.02       13.43     19.52 o
  -2 -10  16       59.36       39.55     51.44 o
  -1 -10  16       50.78       49.80     43.57 o
   0 -10  16      168.02      192.91     63.02 o
   1 -10  16       34.77       29.63     23.35 o
   2 -10  16        2.99        4.67     15.22 o
  -4  -9  16      309.21      234.19    263.06 o
  -3  -9  16        9.49       12.70     11.38 o
  -2  -9  16      155.20      165.83     47.14 o
  -1  -9  16        1.88        7.68      9.05 o
   0  -9  16        1.39       15.46     14.33 o
   1  -9  16       20.71       31.04     17.05 o
   2  -9  16       30.23       42.86     21.43 o
   3  -9  16       53.99       47.58     35.49 o
   4  -9  16        0.04        4.55     12.52 o
  -5  -8  16       27.06       18.19     19.57 o
  -4  -8  16        1.13        5.77     10.80 o
  -3  -8  16       21.02       18.96     15.28 o
  -2  -8  16       59.82       66.38     28.97 o
  -1  -8  16        1.12       16.43     13.29 o
   0  -8  16        1.39       11.94     14.74 o
   1  -8  16      139.67      135.64     39.75 o
   2  -8  16      117.13      117.83     48.20 o
   3  -8  16      211.90      205.32     58.91 o
   4  -8  16      116.50      123.06     62.82 o
  -5  -7  16       37.16       28.04     20.62 o
  -4  -7  16       48.72       62.10     23.35 o
  -3  -7  16       87.60       96.15     41.68 o
  -2  -7  16       30.78       23.85     14.41 o
  -1  -7  16       10.04       10.27     11.42 o
   0  -7  16       26.63       21.10     18.21 o
   1  -7  16       84.03       79.36     38.14 o
   2  -7  16        0.38        7.19     12.47 o
   3  -7  16        8.61       23.21     19.12 o
   4  -7  16        9.15       10.79     10.43 o
  -6  -6  16       26.81       13.75     15.11 o
  -5  -6  16        7.23        6.72     14.48 o
  -4  -6  16        0.90       10.42     15.61 o
  -3  -6  16        7.13       16.43     18.62 o
  -2  -6  16        2.26        8.05     10.33 o
  -1  -6  16       66.98       53.60     24.11 o
   0  -6  16      142.12      130.71     33.21 o
   1  -6  16      504.51      505.90     71.87 o
   2  -6  16      167.34      175.14     47.48 o
   3  -6  16       97.55      110.57     35.78 o
   4  -6  16       41.39       28.57     18.29 o
   5  -6  16       18.29       18.50     39.02 o
  -6  -5  16        1.15        2.13     13.31 o
  -5  -5  16      175.54      168.08     62.18 o
  -4  -5  16       57.35       49.94     24.53 o
  -3  -5  16      198.05      185.49     54.82 o
  -2  -5  16      124.07      112.92     31.45 o
  -1  -5  16       54.98       48.49     21.59 o
   0  -5  16        7.43       12.77     11.52 o
   1  -5  16      108.51      135.41     35.45 o
   2  -5  16        0.46        5.84     13.24 o
   3  -5  16        0.16        8.51     11.09 o
   4  -5  16       58.05       54.90     25.88 o
   5  -5  16       25.98       11.43     17.35 o
  -6  -4  16       35.73       24.87     19.75 o
  -5  -4  16        0.15        6.46     14.69 o
  -4  -4  16        0.33        8.07     15.09 o
  -3  -4  16        0.29       26.77     21.68 o
  -2  -4  16       89.25       86.27     30.48 o
  -1  -4  16      475.49      523.29     71.06 o
   0  -4  16        1.56       12.74     12.23 o
   1  -4  16       19.50       32.83     18.43 o
   2  -4  16       72.04       81.17     29.39 o
   3  -4  16       11.46       25.17     16.60 o
   4  -4  16       31.09       43.27     23.20 o
   5  -4  16       17.47       21.94     43.71 o
  -6  -3  16       50.55       40.07     29.29 o
  -5  -3  16      345.50      329.76     74.88 o
  -4  -3  16       63.55       49.57     25.90 o
  -3  -3  16       15.21       19.28     15.25 o
  -2  -3  16       63.16       36.37     21.38 o
  -1  -3  16      254.40      305.05     40.28 o
   0  -3  16        9.67       15.98     14.66 o
   1  -3  16      148.66      193.31     41.93 o
   2  -3  16      308.45      310.35     61.39 o
   3  -3  16       99.91      112.91     33.08 o
   4  -3  16       22.56       24.95     19.59 o
   5  -3  16       58.84       54.74     33.47 o
  -7  -2  16        6.79        2.70     18.25 o
  -6  -2  16       21.14       29.85     17.66 o
  -5  -2  16       28.26       46.03     26.57 o
  -4  -2  16       25.57       15.40     16.23 o
  -3  -2  16      130.33      136.27     58.36 o
  -2  -2  16      350.98      359.09    117.55 o
  -1  -2  16        0.06       26.86     15.45 o
   0  -2  16        4.00       12.98     14.06 o
   1  -2  16        5.00       12.42     11.71 o
   2  -2  16       15.93       33.01     17.50 o
   3  -2  16      136.45      174.88     68.10 o
   4  -2  16      141.08      146.09     42.34 o
   5  -2  16       69.04       67.54     34.02 o
  -7  -1  16      167.07      134.05    116.47 o
  -6  -1  16        2.13       10.00     11.76 o
  -5  -1  16        2.24        8.36     12.08 o
  -4  -1  16      170.78      164.71     38.10 o
  -3  -1  16      203.19      232.01     52.58 o
  -2  -1  16        2.78       14.94     16.01 o
  -1  -1  16      696.75      659.48     68.12 o
   0  -1  16      533.37      608.02     72.75 o
   1  -1  16      121.92      133.84     34.77 o
   2  -1  16      190.86      189.01     34.76 o
   3  -1  16      161.50      184.44     48.68 o
   4  -1  16        3.54       10.47     14.56 o
   5  -1  16        8.84       29.32     40.63 o
  -7   0  16       41.62       23.31     24.14 o
  -6   0  16        3.42        8.89     14.66 o
  -5   0  16        2.29       20.60     16.28 o
  -4   0  16      730.32      779.35    128.65 o
  -3   0  16        1.16        3.69     16.22 o
  -2   0  16       80.19       91.71     31.32 o
  -1   0  16       74.46       65.00     46.68 o
   1   0  16      184.23      238.90     37.84 o
   2   0  16        2.56       15.25     12.80 o
   3   0  16       46.99       43.80     21.03 o
   4   0  16       26.98       24.88     17.73 o
   5   0  16        9.61       19.98     33.74 o
  -7   1  16        1.26        4.36     22.65 o
  -6   1  16      143.37      107.08     68.62 o
  -5   1  16       63.44       70.00     38.19 o
  -4   1  16       65.60       63.10     39.73 o
  -3   1  16      882.89      990.00    136.19 o
  -2   1  16      358.43      411.66     74.00 o
  -1   1  16       70.37       71.13     29.60 o
   0   1  16      488.46      510.47     59.96 o
   1   1  16       92.94      102.88     36.16 o
   2   1  16        8.54       26.67     18.80 o
   3   1  16       20.50       16.50     13.53 o
   4   1  16       93.46       99.02     62.35 o
  -6   2  16      383.24      448.30     73.51 o
  -5   2  16        1.45        9.76     22.44 o
  -4   2  16      197.59      175.03     68.25 o
  -3   2  16      137.03      121.28     64.36 o
  -2   2  16        6.67       25.02     22.90 o
  -1   2  16       16.72       25.71     19.33 o
   0   2  16      110.36      103.20     35.28 o
   1   2  16        5.68       11.89     11.42 o
   2   2  16       13.59       19.30     16.52 o
   3   2  16       55.83       52.84     37.15 o
   4   2  16        5.97       10.60     14.51 o
  -6   3  16       90.04       98.39     61.61 o
  -5   3  16      466.84      434.14    105.83 o
  -4   3  16       60.49       81.11     46.04 o
  -3   3  16       32.36       23.88     36.18 o
  -2   3  16      438.95      454.04     86.54 o
  -1   3  16        3.21       21.24     22.85 o
   0   3  16        3.18        9.53     15.05 o
   1   3  16      206.27      154.13     55.68 o
   2   3  16      227.41      222.06     52.95 o
   3   3  16      192.20      203.54    130.39 o
   4   3  16      161.47      185.49     65.38 o
  -6   4  16      141.47      103.09    105.57 o
  -5   4  16       92.02       91.23     53.15 o
  -4   4  16        0.87        9.79     16.63 o
  -3   4  16       68.95       70.90     49.05 o
  -2   4  16      216.31      206.96     67.41 o
  -1   4  16        8.80       18.43     23.82 o
   0   4  16      191.44      178.68     54.07 o
   1   4  16      184.19      192.10     58.82 o
   2   4  16        2.45        9.10     11.91 o
   3   4  16        1.52        6.96     13.86 o
   4   4  16        1.38        2.70      9.34 o
  -5   5  16       18.36       19.40     43.95 o
  -4   5  16      105.77       92.01     50.52 o
  -3   5  16       13.91        8.42     23.21 o
  -2   5  16       35.78       35.44     22.29 o
  -1   5  16      333.43      272.79     67.84 o
   0   5  16      148.21      133.95     85.92 o
   1   5  16      386.91      340.24    103.67 o
   2   5  16      321.24      310.99     80.47 o
   3   5  16      316.71      477.46    170.35 o
  -4   6  16      123.52      120.49     69.27 o
  -3   6  16       37.82       36.05     27.03 o
  -2   6  16      335.46      303.60    100.20 o
  -1   6  16       73.08       69.43     33.31 o
   0   6  16        0.35        8.48     10.58 o
   1   6  16       33.53       27.51     21.00 o
   2   6  16       50.83       49.72     30.76 o
   3   6  16       36.02       29.82     24.52 o
  -3   7  16      130.24      110.18     97.50 o
  -2   7  16       23.00       24.82     19.73 o
  -1   7  16      417.81      275.21    124.79 o
   0   7  16      185.76      157.28     84.12 o
   1   7  16      103.68       79.63     61.76 o
   2   7  16        1.64       14.36     14.76 o
   3   7  16      194.00      110.01    147.57 o
  -3   8  16        1.57       -0.07     25.19 o
  -2   8  16        3.68       12.45     25.46 o
  -1   8  16       86.83       65.58    118.48 o
   0   8  16      110.18      140.45    131.71 o
   1   8  16        2.47       11.77     26.72 o
  -2 -10  17        2.15        5.16     17.76 o
  -1 -10  17       57.66       68.70     75.73 o
   0 -10  17        1.35       18.35     28.44 o
  -2  -9  17       24.16       19.61     29.74 o
  -1  -9  17       15.01        6.54     19.65 o
   0  -9  17      106.68      118.99    100.14 o
   1  -9  17        6.03       11.30     40.52 o
   2  -9  17        6.56       12.07     29.19 o
  -3  -8  17      155.44      183.85    143.17 o
  -2  -8  17       11.93       16.54     13.87 o
  -1  -8  17      102.50      131.14     50.20 o
   0  -8  17      282.05      368.43     66.92 o
   1  -8  17       97.72       97.29     42.78 o
   2  -8  17        2.15        6.33     14.90 o
   3  -8  17      100.55      103.42     61.79 o
  -4  -7  17       19.00       27.34     55.95 o
  -3  -7  17        1.13        5.51     17.01 o
  -2  -7  17       82.10       92.67     42.16 o
  -1  -7  17        2.63        7.02     11.84 o
   0  -7  17       10.87       16.92     17.49 o
   1  -7  17      390.79      431.76     64.91 o
   2  -7  17      144.21      161.16     44.78 o
   3  -7  17       28.53       22.31     18.62 o
   4  -7  17       28.56       18.18     30.58 o
  -4  -6  17       21.72       16.72     18.69 o
  -3  -6  17      291.63      381.20     70.85 o
  -2  -6  17      472.38      531.12     93.08 o
  -1  -6  17       80.12       91.20     29.71 o
   0  -6  17       11.31       13.19     10.76 o
   1  -6  17      259.81      247.08     51.80 o
   2  -6  17       47.34       44.30     22.18 o
   3  -6  17       15.25       20.85     15.02 o
   4  -6  17       40.32       16.98     19.97 o
  -5  -5  17        0.12        9.68     18.42 o
  -4  -5  17       15.53       15.74     16.29 o
  -3  -5  17       49.71       47.04     27.16 o
  -2  -5  17        1.84        8.62      9.15 o
  -1  -5  17      490.04      594.44     55.46 o
   0  -5  17       49.79       59.95     27.65 o
   1  -5  17       16.96       23.43     16.62 o
   2  -5  17       37.31       25.72     18.34 o
   3  -5  17        0.38       14.11     16.19 o
   4  -5  17       26.18       17.28     17.90 o
  -5  -4  17      293.90      292.24    122.04 o
  -4  -4  17      276.05      290.91     83.88 o
  -3  -4  17       11.67       13.57     13.90 o
  -2  -4  17       35.97       24.88     18.22 o
  -1  -4  17      177.08      161.47     47.73 o
   0  -4  17       37.27       37.17     19.25 o
   1  -4  17        8.79       11.76     13.06 o
   2  -4  17      358.10      398.94     51.15 o
   3  -4  17       98.25      102.54     34.70 o
   4  -4  17       15.31       15.47     16.50 o
   5  -4  17      237.84      227.27    122.67 o
  -6  -3  17        3.63        2.45     19.99 o
  -5  -3  17      106.00      146.46     45.55 o
  -4  -3  17        0.22       14.46     12.41 o
  -3  -3  17      146.15      177.56     62.41 o
  -2  -3  17        2.09       10.97     16.08 o
  -1  -3  17        0.20        3.77      9.60 o
   0  -3  17       14.25       14.32     13.63 o
   1  -3  17      116.53      130.14     39.68 o
   2  -3  17       54.47       94.65     36.33 o
   3  -3  17        1.09        4.35     12.94 o
   4  -3  17       22.08        9.50     13.47 o
   5  -3  17        6.12        0.05     21.12 o
  -6  -2  17       35.64       32.05     31.10 o
  -5  -2  17        1.36       11.99     17.24 o
  -4  -2  17        8.62       10.43     17.18 o
  -3  -2  17       22.66       24.26     20.45 o
  -2  -2  17       16.32       25.85     21.38 o
  -1  -2  17      117.11      119.98     48.47 o
   0  -2  17      603.29      607.20     69.78 o
   1  -2  17      207.22      203.79     51.60 o
   2  -2  17      177.56      177.58     55.09 o
   3  -2  17      485.60      599.24     84.30 o
   4  -2  17        5.29        7.89     12.17 o
  -6  -1  17        2.23       17.36     27.57 o
  -5  -1  17        3.78        6.27     14.54 o
  -4  -1  17       61.01       53.13     32.50 o
  -3  -1  17       16.56       14.40     19.25 o
  -2  -1  17        6.10       23.65     24.04 o
  -1  -1  17      337.93      415.58     66.12 o
   0  -1  17       16.06       48.75     31.86 o
   1  -1  17       22.99       37.30     20.21 o
   2  -1  17        3.85       10.62     12.01 o
   3  -1  17       12.46       16.48     17.85 o
   4  -1  17      191.37      151.31     67.80 o
  -6   0  17       12.26       10.29     20.29 o
  -5   0  17        2.16       19.21     16.36 o
  -4   0  17        5.10       14.26     18.62 o
  -3   0  17      188.53      226.77     69.74 o
  -2   0  17      318.75      345.55    109.30 o
  -1   0  17      295.50      301.91     61.81 o
   0   0  17      225.62      204.96     62.31 o
   1   0  17      313.16      375.62     57.92 o
   2   0  17       22.10       31.60     17.30 o
   3   0  17       55.79       67.77     28.54 o
   4   0  17       43.05       34.09     23.14 o
  -6   1  17       76.94       39.54     39.71 o
  -5   1  17       35.35       33.38     19.99 o
  -4   1  17       89.63       95.78     33.26 o
  -3   1  17      242.14      191.25    105.06 o
  -2   1  17        4.35       19.68     21.93 o
  -1   1  17      142.44      141.48     58.62 o
   0   1  17        7.21       25.39     18.67 o
   1   1  17        8.87        8.93     13.81 o
   2   1  17       39.12       23.90     15.80 o
   3   1  17      113.25      126.86     69.82 o
   4   1  17       12.34        3.88     14.43 o
  -5   2  17       65.79       57.58     29.50 o
  -4   2  17       50.91       55.96     31.00 o
  -3   2  17      250.30      228.56     99.77 o
  -2   2  17       35.92       23.83     24.24 o
  -1   2  17       18.76       19.78     23.81 o
   0   2  17      107.22      112.56     54.31 o
   1   2  17       98.21       76.82     37.56 o
   2   2  17        8.12       13.40     16.82 o
   3   2  17       22.35       26.61     23.34 o
  -5   3  17       43.63       17.59     33.31 o
  -4   3  17       32.84       28.13     31.23 o
  -3   3  17      295.64      280.05     83.42 o
  -2   3  17       39.06       50.88     29.94 o
  -1   3  17        1.20        8.78     14.58 o
   0   3  17       73.15       93.24     38.00 o
   1   3  17      392.82      507.77     75.54 o
   2   3  17       45.92       35.19     28.78 o
   3   3  17      133.25      150.31     58.22 o
  -4   4  17       23.46       19.14     24.36 o
  -3   4  17       55.53       62.54     32.81 o
  -2   4  17       91.06       98.86     48.12 o
  -1   4  17       50.40       37.46     23.79 o
   0   4  17        1.53       17.16     21.23 o
   1   4  17       12.61        9.22     12.31 o
   2   4  17      106.06      120.56     53.24 o
   3   4  17      549.88      548.90    265.19 o
  -3   5  17       36.17       24.68     18.53 o
  -2   5  17      285.25      230.94    175.61 o
  -1   5  17      405.56      441.96    109.88 o
   0   5  17       82.70       72.06     46.40 o
   1   5  17       28.97       28.65     21.30 o
   2   5  17       59.96       65.18     45.35 o
   3   5  17       35.07       20.26     25.55 o
  -3   6  17        3.22       12.62     18.29 o
  -2   6  17        1.20       15.00     32.36 o
  -1   6  17        8.50        4.37     18.38 o
   0   6  17       31.47       16.95     19.61 o
   1   6  17      195.37      144.74    215.03 o
   2   6  17      112.73      110.74    204.10 o
  -2   7  17       81.14       46.35     59.16 o
  -1   7  17        1.48        8.24     19.10 o
   0   7  17        8.20       10.89     35.61 o
   1   7  17        8.06       16.55     35.02 o
  -1  -9  18        1.14        6.92     22.24 o
  -1  -8  18       29.19       30.00     32.63 o
   0  -8  18       47.82       52.99     47.07 o
   1  -8  18        4.71       19.87     30.19 o
  -1  -7  18      138.38      145.57    201.94 o
   0  -7  18      281.13      353.25     64.47 o
   1  -7  18      184.47      229.43     48.68 o
   2  -7  18       37.69       46.28     33.66 o
   3  -7  18       14.83       15.85     25.57 o
  -2  -6  18       34.87       43.72     26.13 o
  -1  -6  18        1.68       11.22     12.60 o
   0  -6  18       12.74       22.68     18.56 o
   1  -6  18        0.53       10.53     11.99 o
   2  -6  18      174.47      160.15     57.26 o
   3  -6  18       49.05       42.37     32.99 o
  -3  -5  18      157.00      185.99     49.96 o
  -2  -5  18      365.68      380.46    182.10 o
  -1  -5  18      155.14      141.53     49.42 o
   0  -5  18        8.41       11.10     14.49 o
   1  -5  18        3.86       11.92     12.41 o
   2  -5  18       15.17       12.18     10.54 o
   3  -5  18        0.86        6.38     13.53 o
  -3  -4  18        1.92       10.54     15.63 o
  -2  -4  18       87.21      111.08     35.17 o
  -1  -4  18        0.25        9.67     10.65 o
   0  -4  18       17.45       24.55     18.21 o
   1  -4  18       40.97       42.93     23.28 o
   2  -4  18        2.09       12.60     14.79 o
   3  -4  18       16.00       20.52     15.04 o
   4  -4  18       55.30       39.10     57.85 o
  -4  -3  18      182.74      171.93    109.80 o
  -3  -3  18       13.57        5.96     14.79 o
  -2  -3  18        1.07       13.89     12.02 o
  -1  -3  18        3.72       13.56     16.11 o
   0  -3  18        3.41       10.08      9.66 o
   1  -3  18        4.62       10.96     13.42 o
   2  -3  18      178.24      189.27     93.08 o
   3  -3  18      553.71      456.92    246.24 o
   4  -3  18        4.25       29.51     40.75 o
  -4  -2  18      118.61      118.27     40.51 o
  -3  -2  18        0.88        7.77     14.79 o
  -2  -2  18       93.59      108.04     42.92 o
  -1  -2  18      275.42      314.50    119.61 o
   0  -2  18       14.26       46.20     22.21 o
   1  -2  18       11.31       34.27     21.19 o
   2  -2  18      302.07      373.52     93.37 o
   3  -2  18       26.34       22.22     18.09 o
   4  -2  18       47.64       25.61     34.45 o
  -4  -1  18        5.39       10.20     15.72 o
  -3  -1  18        0.92       16.04     18.05 o
  -2  -1  18        0.47       11.84     14.25 o
  -1  -1  18       37.40       49.29     28.95 o
   0  -1  18      406.21      437.20     60.35 o
   1  -1  18      529.15      648.86     86.65 o
   2  -1  18        1.22        6.93     10.07 o
   3  -1  18       80.66       97.24     42.10 o
  -4   0  18      247.23      221.56    128.55 o
  -3   0  18      257.26      312.59     83.02 o
  -2   0  18       21.33       31.06     25.42 o
  -1   0  18      103.24      136.00     51.00 o
   0   0  18      457.82      525.15     70.23 o
   1   0  18        9.36       32.47     18.48 o
   2   0  18        0.91       13.58     13.14 o
   3   0  18        6.35        8.13     10.49 o
  -4   1  18        0.02        9.01     19.01 o
  -3   1  18       59.92       57.54     29.62 o
  -2   1  18      312.10      333.48     70.43 o
  -1   1  18      185.60      214.40     55.26 o
   0   1  18        7.78       15.08     17.63 o
   1   1  18       35.28       51.41     20.92 o
   2   1  18       15.26       13.17     12.42 o
   3   1  18       30.98       30.79     25.51 o
  -4   2  18        4.42       30.11     56.54 o
  -3   2  18      146.20      158.07     56.54 o
  -2   2  18      256.43      249.78     80.85 o
  -1   2  18       15.09       21.73     22.63 o
   0   2  18       72.20       65.50     33.86 o
   1   2  18       37.45       35.53     20.15 o
   2   2  18       49.86       28.35     25.93 o
   3   2  18      186.25      167.55     81.41 o
  -3   3  18       12.87       16.62     24.16 o
  -2   3  18       38.18       29.54     28.19 o
  -1   3  18        5.35        6.16     13.30 o
   0   3  18       17.65       19.01     17.68 o
   1   3  18       59.67       60.24     41.00 o
   2   3  18       61.06       42.29     29.12 o
   3   3  18       31.44       32.36     32.15 o
  -3   4  18       48.46       30.74     46.26 o
  -2   4  18      189.27      150.45    104.37 o
  -1   4  18       24.49        8.94     16.36 o
   0   4  18       68.73       31.84     36.09 o
   1   4  18      423.77      264.79    296.68 o
   2   4  18      172.19      126.39    202.16 o
  -3   5  18       85.00       51.69     67.72 o
  -2   5  18       71.56       43.46     33.80 o
  -1   5  18       82.49       65.97     79.10 o
   0   5  18        7.07       39.64     37.66 o
  -1   6  18      317.63      184.71    222.49 o
   0   6  18       29.31       25.47     33.28 o
   0  -7  19       53.46       34.35     82.53 o
   0  -6  19      131.24      121.20    137.86 o
   1  -6  19       57.95       44.14     67.69 o
   0  -5  19        4.77        9.32     36.17 o
   1  -5  19        1.16        2.25     19.32 o
  -1  -4  19        6.73        5.16     22.07 o
   0  -4  19       13.56       15.96     16.85 o
   1  -4  19        0.80       19.66     14.33 o
   2  -4  19      191.63      192.69    105.37 o
  -2  -3  19       19.31       36.58     50.34 o
  -1  -3  19       63.53       55.59     28.15 o
   0  -3  19        9.96       20.62     17.12 o
   1  -3  19        3.27        8.91     14.54 o
   2  -3  19       65.11       60.08     23.95 o
   3  -3  19       21.19       21.89     23.57 o
  -2  -2  19       37.28       27.64     48.11 o
  -1  -2  19        0.52       19.84     18.72 o
   0  -2  19      196.76      196.62     63.10 o
   1  -2  19      101.96       89.28     38.58 o
   2  -2  19      296.25      338.86     71.99 o
   3  -2  19       99.23       38.37     33.05 o
  -2  -1  19        4.77        6.78     16.59 o
  -1  -1  19      124.56      111.87     60.55 o
   0  -1  19       59.05       64.82     38.60 o
   1  -1  19        7.78       34.87     25.17 o
   2  -1  19      101.59       91.96     56.64 o
   3  -1  19       68.75       56.36     62.69 o
  -2   0  19       52.98       64.87     97.76 o
  -1   0  19        7.48        7.84     14.19 o
   0   0  19      218.76      260.95     73.71 o
   1   0  19       45.44       33.83     19.53 o
   2   0  19        4.65       16.39     17.53 o
   3   0  19        0.28       10.37     20.22 o
  -2   1  19       12.19       33.91     56.07 o
  -1   1  19        3.54       17.31     22.10 o
   0   1  19      218.70      165.96    129.60 o
   1   1  19       85.44       82.17     46.52 o
   2   1  19        0.93        7.76     17.05 o
  -2   2  19       80.49       89.22     63.43 o
  -1   2  19        8.96        7.17     21.04 o
   0   2  19       92.76       63.38     45.98 o
   1   2  19        0.13        6.29     29.71 o
   2   2  19       19.41       13.36     22.00 o
  -2   3  19      252.77      139.97    196.67 o
  -1   3  19       34.67       38.16     49.54 o
   0   3  19       32.09       29.33     47.11 o
   1   3  19      431.47      322.84    369.68 o
  -2   4  19       92.47       82.93     87.61 o
   0   4  19        0.18       -0.11     24.53 o
   1  -3  20       32.61       19.24     26.26 o
   1  -1  20       57.30       17.20     38.71 o
   0   0  20      306.06      277.10    273.94 o
   0   1  20       53.64       84.48     60.21 o
 
